# Supplementary material for: Metabolomics and machine learning technique revealed that germination enhances the multi-nutritional properties of pigmented rice
Source: Commun Biol. 2023 Oct 2;6:1000. doi: 10.1038/s42003-023-05379-9 (PMC10545681; doi:10.1038/s42003-023-05379-9)
Supplement: Supplementary file 4 — Supplementary Data 1-12 [file 42003_2023_5379_MOESM4_ESM.xlsx]

## Sheet: Supplementary Data 1
Supplementary Data 1. Mineral content of Germinated (GBCR) and non-germinated rice (MBCR)
Rice codes	Ca	Cu	Fe	K	Mg	Mn	Mo	Na	P	S	Zn
GBCR1	184	4.344	17.95	2406	1455	21.27	1.475	53	3539	1240	27.95
GBCR4	169	4.602	13.81	2038	1297	18.2	1.534	91	3303	1315	30.51
GBCR5	167	6.718	18.32	2982	1593	24.63	1.954	68	4255	1656	29.97
GBCR6	168	7.238	15.89	2901	1546	24.83	1.789	79	4071	1652	28
GBCR7	194	6.074	14.88	2456	1536	29.17	1.736	45	3903	1496	25.54
GBCR8	159	4.746	18.41	1912	1415	16.9	1.759	40	3739	1356	25.33
GBCR9	147	4.112	16.16	1685	1226	16.25	1.669	28	3416	1476	23.37
GBCR10	121	4.795	12.95	2381	1314	19.67	2.008	64	3419	1263	23.98
GBCR11	162	4.624	15.59	2082	1235	18.99	1.841	52	3128	1172	30.24
GBCR13	290	6.874	27.41	2206	1498	18.66	1.841	61	3707	1314	28.19
GBCR14	325	5.244	16.59	1910	1221	13.94	1.26	51	3298	1218	28.58
GBCR15	170	5.263	13.57	2000	1310	37.17	2.22	46	3094	1150	22.53
GBCR16	156	5.673	19.94	3479	1816	33.47	2.998	54	4291	1328	31.16
GBCR19	261	3.013	11.36	2192	1295	19.79	1.507	57	3210	1194	19.38
GBCR21	199	1.099	19.79	2428	1417	20.93	1.751	162	3646	1442	27.28
GBCR23	117	2.076	14.33	1917	1260	21.18	2.243	55	3078	1192	26.54
GBCR24	248	4.112	15.32	1977	1224	24.61	1.248	46	3566	1028	35.23
GBCR25	163	4.859	10.71	2187	1267	22.88	1.744	54	3191	1106	25.54
GBCR26	166	5.574	15.52	2881	1585	22.34	1.997	57	4032	1277	31.16
GBCR29	246	3.647	13.78	2005	1353	26.94	2.674	40	3376	865	23.14
GBCR30	281	6.811	17.58	2405	1441	23.45	2.243	57	3741	1199	27.16
GBCR31	238	4.343	14.41	2094	1155	19.68	3.409	46	3195	1093	26.22
GBCR32	266	3.477	14.24	2158	1385	26.41	2.732	50	3592	1075	23.47
GBCR33	274	3.388	14.34	2258	1332	24.13	2.893	50	3619	1144	24.42
GBCR34	280	3.536	15.79	1890	1234	15.75	1.028	47	2943	1120	22.37
GBCR35	268	3.454	17.6	2379	1394	31.09	3.865	68	3770	1523	37.21
GBCR36	172	3.834	17.58	3262	1496	28.92	3.63	56	4007	1379	32.87
GBCR37	172	3.834	17.58	3262	1496	28.92	3.63	56	4007	1379	32.87
GBCR39	172	3.834	17.58	3262	1496	28.92	3.63	56	4007	1379	32.87
GBCR40	182	2.562	18.55	3142	1447	28.51	3.926	62	4074	1592	31.07
GBCR41	124	3.439	17.19	2321	1416	20.27	3.519	43	3902	1319	27.47
GBCR42	124	3.439	17.19	2321	1416	20.27	3.519	43	3902	1319	27.47
GBCR43	140	3.223	18.97	2748	1618	28.8	2.893	46	4260	1255	28.72
GBCR44	160	3.443	16.27	2042	1241	15.61	0.9016	46	2941	1217	0
GBCR45	166	3.595	17.36	1923	1359	16.87	1.103	40	3008	931	26.96
GBCR46	134	3.044	15.54	1639	1238	16.72	1.015	35	2790	1025	26.22
GBCR47	125	1.511	19.93	2134	1318	19.81	1.961	70	3065	1179	27.9
GBCR48	161	6.046	16.96	2098	1272	25.43	1.73	70	3320	1217	29.15
GBCR49	280	3.536	15.79	1890	1234	15.75	1.028	47	2943	1120	22.37
GBCR50	288	1.206	20.05	2814	1398	26.12	2.121	53	3690	1411	30.53
GBCR51	405	2.905	17.8	2442	1466	16.28	1.064	62	3606	1089	29.34
GBCR52	392	2.946	19.76	2308	1326	14.77	0.982	59	3264	1136	26.6
GBCR53	359	3.306	20.04	2190	1278	14.34	0.9917	64	3230	1246	29.05
GBCR54	418	3.236	17.44	1733	1240	11.89	1.011	48	3303	1198	25.2
GBCR55	293	1.23	20	1195	1175	16.48	2.459	35	2987	1468	29.34
GBCR56	328	1.675	19.85	2264	1459	17.12	2.982	52	4069	1466	31.58
GBCR57	427	2.455	17.8	3095	1487	19.52	1.718	54	3850	1249	28.4
GBCR58	369	2.076	20.39	3084	1524	20.6	2.533	56	3768	1448	25.37
GBCR59	382	1.783	19.36	2036	1201	19.73	1.949	43	3123	1469	27.2
GBCR60	449	2.032	19.61	2481	1484	25.66	2.032	65	3553	1515	31.18
GBCR61	366	3.364	21.68	2173	1314	13.12	0.8721	80	3181	1139	25.75
GBCR62	434	3.571	17.82	2081	1490	13.47	1.258	54	3308	1155	25.85
GBCR63	437	3.197	18.69	2950	1775	18.73	1.189	75	4111	1304	28.98
GBCR67	405	2.566	26.37	2879	1624	18.96	2.401	63	4198	1580	31.08
GBCR69	0			0	0			0	0	0
GBCR70	157	6.292	20.12	2272	1292	25.39	2.056	52	3773	1274	41.69
GBCR71	367	4.77	18.83	2250	1401	15.3	1.151	60	3386	1266	29.85
GBCR72	348	4.778	18.66	2780	1513	16.68	1.194	62	3529	1311	32.54
GBCR74	443	3.135	20.15	3420	1573	22.96	1.914	73	3861	1321	29.6
GBCR75	102	2.435	17.69	1880	1329	18.95	2.232	32	3467	1328	26.18
GBCR76	141	2.801	14.74	1652	1216	17.17	2.1	42	2810	1238	24.79
GBCR77	138	1.977	22.78	2114	1485	19.6	2.306	68	3715	1527	28.83
GBCR79	143	2.827	15.75	2217	1322	18.98	2.221	60	3286	1355	22.54
GBCR80	143	2.104	17.12	1915	1416	20.21	1.733	64	3429	1356	24.96
GBCR81	143	2.355	20.66	1310	1312	22.19	1.86	44	2833	1571	20.91
GBCR82	138	2.64	18.36	1876	1323	16.42	1.155	49	3079	1232	24.34
GBCR83	121	2.778	20.26	2394	1697	19.16	1.675	59	4020	1518	23.57
GBCR84	130	2.365	20.51	1987	1302	18.39	2.08	92	3143	1621	31.44
GBCR85	348	4.778	18.66	2780	1513	16.68	1.194	62	3529	1311	32.54
GBCR87	143	2.827	15.75	2217	1322	18.98	2.221	60	3286	1355	22.54
GBCR88	138	2.673	15.95	2216	1279	19.82	2.262	56	3192	1408	23.64
GBCR89	125	2.597	19.48	2364	1509	18.55	1.948	64	3834	1433	29.63
GBCR90	159	2.847	18.52	2267	1629	23.43	2.186	56	3860	1510	26.36
GBCR91	127	3.696	19.35	2254	1341	20.06	2.076	112	3491	1510	24.58
GBCR92	131	2.687	18.65	1868	1425	23.25	1.914	65	3384	1360	25.49
GBCR93	120	3.601	16.45	606	728	20.87	3.355	18	1728	1540	28.64
GBCR94	138	3.306	21.32	2090	1343	18.68	1.529	58	3156	1582	28.88
GBCR95	118	5.885	26.14	2641	1563	17.05	1.705	59	3968	1697	35.39
GBCR98	145	3.391	30.27	2380	1747	22.55	1.348	75	3965	1481	32.19
GBCR100	110	3.947	19.53	498	703	12.79	1.11	22	1376	1266	33.43
GBCR101	137	1.856	21.29	2133	1410	21.53	3.589	55	3566	1750	31.85
GBCR105	113	3.796	17.21	1600	1259	12.24	1.333	33	2762	1311	27.46
GBCR106	134	2.158	26.38	2206	1436	23.37	1.547	58	3554	1392	24.19
GBCR108	361	4.126	16.67	1219	1265	14.64	1.335	42	2572	1274	31.72
GBCR109	117	1.275	20.31	521	847	21.13	1.974	13	1715	1491	27.34
GBCR110	132	4.035	21.92	1745	1321	13.6	1.747	24	3544	1536	30.57
GBCR111	70	4.228	16.46	156	237	7.061	1.149	0	668	1130	20.94
GBCR113	129	3.507	13.95	1189	1030	14.6	0.6525	28	2523	1182	24.39
GBCR115	153	3.234	18.03	1829	1210	17.45	3.234	40	2895	1242	27.36
GBCR116	171	2.52	16.91	1570	1200	22.56	1.87	51	2644	1320	23.78
GBCR117	153	1.967	14.43	2252	1336	19.75	1.27	55	3470	1436	27.38
GBCR118	175	2.076	15.53	2949	1628	24.96	1.37	59	3810	1655	31.73
GBCR120	185	1.99	19.57	2908	1630	25.46	1.7	88	3988	1629	35.03
GBCR121	199	1.563	15.75	2413	1411	20.68	1.563	66	3657	1409	31.62
GBCR122	288	1.206	20.05	2814	1398	26.12	2.121	53	3690	1411	30.53
GBCR123	155	1.942	17.36	3172	1514	18.8	1.446	76	3751	1521	29.09
GBCR124	141	2.427	19.66	3001	1594	19.38	1.092	75	3753	1381	30.91
GBCR125	261	2.566	15.19	1605	1239	19	2.566	43	3021	1465	28.85
GBCR126	193	1.524	17.75	2854	1447	22.82	2.183	98	3425	1320	24.09
GBCR128	197	1.901	21.08	2893	1494	19.5	2.063	65	3870	1608	32.61
GBCR129	177	3.023	20.1	2337	1513	20.06	2.369	55	3434	1348	34.68
GBCR130	110	3.947	19.53	498	703	12.79	1.11	22	1376	1266	33.43
GBCR131	124	1.863	16.72	1527	1191	17.8	2.359	49	2739	1116	30.34
GBCR132	156	2.741	21.15	2313	1280	18.66	2.046	70	3098	1229	33.63
GBCR133	161	2.896	15.33	1396	1089	14.27	0.938	59	2274	1256	34.05
GBCR134	117	5.922	16.62	2045	1319	24.08	3.135	52	3847	1137	32.3
GBCR135	174	2.367	16.2	2858	1590	22.8	1.869	71	3886	1597	31.73
GBCR136	123	3.048	11.94	1653	1233	15.53	1.071	46	2818	1112	24.38
GBCR137	145	4.39	15.93	1160	1202	15.53	1.301	74	2702	1381	31.75
GBCR138	157	2.99	13.16	1867	1244	18.73	0.8721	64	3032	1195	26.2
GBCR139	113	3.171	13.58	1450	1100	16.71	1.22	50	2670	1214	22.24
GBCR142	133	4.822	11.79	1964	1142	19.81	1.337	46	2841	1000	26.22
GBCR143	106	2.951	14.75	1810	1178	16.97	1.311	45	2713	1134	28.2
GBCR146	125	1.511	19.93	2134	1318	19.81	1.961	70	3065	1179	27.9
GBCR147	121	2.642	16.34	2057	1390	23.58	2.886	53	3471	1220	28.94
GBCR148	124	1.891	15.75	1784	1194	21.38	1.891	71	2947	1192	28.41
GBCR149	134	1.55	18.76	2073	1302	19.17	1.142	60	3219	1262	21.74
GBCR150	142	1.453	20.47	1714	1424	20.31	3.654	75	3800	1629	31.06
GBCR151	142	0.972	17.67	2228	1224	20.46	3.12	75	3326	1520	26.78
GBCR153	141	1.434	16.64	1910	1267	17.95	1.434	65	3194	1306	27.25
GBCR154	141	2.427	19.66	3001	1594	19.38	1.092	75	3753	1381	30.91
GBCR155	145	1.082	22.71	2456	1351	21.13	3.619	80	3712	1708	31.24
GBCR156	169	1.786	17.9	2359	1678	16.19	3.084	55	4197	1700	32.47
GBCR157	125	1.149	14.98	1767	1324	19.95	2.915	48	3459	1260	26.6
GBCR158	141	1.297	17.71	1000	978	18.64	3.16	30	2371	1232	27.84
GBCR159	110	3.681	13.96	1637	1133	15.9	1.052	46	2767	1059	35.03
GBCR161	109	3.171	14.39	1637	1277	14.35	1.138	43	3325	1169	29.96
GBCR164	104	2.184	16.02	1504	1048	22.45	4.369	48	2869	1180	27.79
GBCR165	112	2.741	15.63	1869	1179	16.45	2.087	49	2902	1259	26.6
GBCR166	117	2.076	14.33	1917	1260	21.18	2.243	55	3078	1192	26.54
GBCR167	100	2.668	13.38	2062	1253	17.32	2.053	64	3228	1185	28.24
GBCR168	157	2.176	17.65	1970	1659	21.92	2.258	47	4126	1622	31.73
GBCR169	140	2.186	26.86	1777	1352	19.76	2.269	54	3568	1268	28.01
GBCR170	121	3.115	20.12	1745	1302	15.74	1.475	73	3095	1250	32.75
GBCR172	119	4.431	17.4	2122	1430	18.66	1.138	66	3399	1342	37.32
GBCR173	151	2.81	12.98	1933	1443	25.91	0.8678	47	3572	1480	32.4
GBCR176	108	1.563	16.74	1916	1348	22.08	2.097	54	3568	1363	26.19
GBCR177	121	2.073	14.51	1965	1309	20.77	2.073	51	3407	1341	29.98
GBCR179	141	2.714	16.98	977	765	19.61	1.48	38	1595	1120	37.38
GBCR180	208	1.511	22.26	2382	1621	29.7	2.206	55	4034	1770	39.75
GBCR181	153	1.757	17.48	2008	1391	22.34	1.797	95	3477	1408	36.4
GBCR182	157	2.746	20.03	811	830	16.68	1.05	38	1851	1145	37.08
GBCR183	219	3.287	21.67	2027	1237	24.07	2.273	46	3277	1256	36.2
GBCR184	129	3.239	15.03	2081	1430	14.33	0.9136	108	3757	1418	31.81
GBCR186	144	1.225	18.63	2154	1219	21.98	3.023	57	3566	1529	26.92
GBCR187	132	5.357	16.72	1717	1291	16.52	1.542	67	3300	1385	35.88
GBCR189	140	3.696	15.28	1713	1281	21.01	1.163	48	3328	1258	29.53
GBCR192	121	3.32	11.56	1856	1165	11.68	0.9016	47	2923	1209	24.3
GBCR194	120	0.985	16.87	2101	1244	18.39	2.668	56	3591	1363	24.18
GBCR195	104	1.094	15.64	1802	1218	18.27	2.796	52	3431	1389	24.11
GBCR196	154	1.565	69.52	3015	1581	24.18	2.471	104	4201	1252	29.28
GBCR197	141	2.837	15.46	1789	1341	19.94	1.151	71	3632	1202	24.67
GBCR199	189	1.074	17.23	2142	1376	26.2	3.43	73	4044	1748	29.3
GBCR200	198	1.626	21.14	1987	1229	21.83	1.789	51	3335	1200	19.59
GBCR203	122	2.99	16.74	2041	1172	23.42	1.744	71	3077	1146	28.95
GBCR204	133	2.769	16.45	1816	1135	23.05	1.629	47	2937	1137	29.6
GBCR205	146	2.949	18.27	1279	1030	13.7	2.45	41	2257	1270	34.93
GBCR206	139	3.63	18.27	1531	1175	14.07	1.591	50	3006	1232	33.12
GBCR207	134	0.952	21.81	2058	1328	23.68	3.311	60	3682	1675	31.83
GBCR208	125	0.665	18.94	1246	960	18.85	2.865	51	2323	1611	29.9
GBCR209	133	3.372	14.06	2200	1173	25.25	1.357	47	3085	934	26.03
GBCR210	139	5.501	14.2	1712	1184	28.94	3.243	64	3437	1218	29.97
GBCR211	127	3.896	16.6	1741	1124	14.98	1.146	44	2751	1069	27.08
GBCR212	399	3.91	15.72	2021	1300	17.22	1.206	54	3084	1127	28.66
GBCR213	195	8.149	17.1	3042	1436	36.6	2.032	102	4054	1259	35.34
GBCR215	118	4.775	15.72	1825	1212	13.95	1.291	46	3210	1187	31.89
GBCR216	111	5.499	19.91	941	930	15.93	1.684	28	2291	1211	36.04
GBCR217	152	6.115	19.47	2040	1627	25.06	1.306	62	3973	1232	38.72
GBCR218	122	5.12	18.14	1929	1297	19.71	1.099	49	3431	1184	31.84
GBCR219	133	6.058	18.66	2122	1376	17.2	1.276	77	3813	1296	33.91
GBCR220	176	5.71	16.01	1047	938	20.25	1.557	37	1912	1297	36.79
GBCR221	111	4.606	16.62	1958	1267	17.63	1.4	44	3201	1173	30.64
GBCR222	119	4.133	17.69	1926	1210	16.02	1.283	45	2953	1033	25.53
GBCR223	131	5.953	17.12	1814	1275	29.64	3.089	47	3738	1049	27.21
GBCR224	130	4.971	15.36	2135	1246	24.73	1.371	52	3536	1181	36.5
GBCR225	136	5.186	17.5	2140	1337	21.38	1.426	69	3551	1312	32.69
GBCR226	127	5.409	14.65	1632	1042	21.21	1.763	44	2874	992	34.44
GBCR227	153	3.876	12.09	1782	1090	21.25	1.762	49	2818	1043	32.13
GBCR228	226	5.922	17.32	2042	1802	30.84	1.906	60	4598	1516	31.56
GBCR229	137	1.596	15.26	1169	1131	18.9	3.273	40	2695	1193	28.56
GBCR230	117	5.922	16.62	2045	1319	24.08	3.135	52	3847	1137	32.3
GBCR231	211	5.955	14.98	2178	1380	31.97	2.866	43	3983	1133	32.48
GBCR232	158	6.646	16.89	2105	1340	31.04	2.053	68	3710	1034	27.32
GBCR233	131	5.953	17.12	1814	1275	29.64	3.089	47	3738	1049	27.21
GBCR234	141	6.854	24.61	2412	1499	37.42	4.603	51	4300	1681	43.54
GBCR235	169	6.188	17.69	2316	1450	38.14	3.994	126	4408	1509	35.55
GBCR237	111	5.91	13.45	1852	1129	16.41	1.627	48	2991	1098	30.48
GBCR238	150	5.489	14.58	2121	1283	25.93	1.419	53	3526	1129	28.87
GBCR239	146	4.221	14.48	2315	1325	26.84	0.9491	57	3538	1102	25.85
GBCR240	121	4.866	21.52	1811	1271	22.7	1.242	46	3533	1201	35.14
GBCR241	139	3.973	13.25	1970	1216	22.98	1.394	53	3445	1101	30.2
GBCR242	328	1.675	19.85	2264	1459	17.12	2.982	52	4069	1466	31.58
GBCR243	133	6.649	17.12	1911	1363	33.2	2.639	52	3795	1145	32.24
GBCR244	144	4.215	19.95	2084	1254	23.73	1.599	68	3566	1073	30.27
GBCR245	164	6.097	20.45	2828	1580	39.58	2.019	94	4319	1509	30.87
GBCR246	339	6.169	21.11	3176	1645	40.29	1.893	71	4426	1490	30.86
GBCR247	244	6.728	16.4	3047	1310	35.51	3.069	75	4061	1325	29.23
GBCR249	157	6.292	20.12	2272	1292	25.39	2.056	52	3773	1274	41.69
GBCR250	340	3.744	16.92	2060	1377	24.24	3.539	61	3602	1209	29.38
GBCR251	211	5.955	14.98	2178	1380	31.97	2.866	43	3983	1133	32.48
GBCR252	141	6.854	24.61	2412	1499	37.42	4.603	51	4300	1681	43.54
GBCR253	169	6.188	17.69	2316	1450	38.14	3.994	126	4408	1509	35.55
GBCR254	263	5.576	18.2	2293	1540	24.98	1.859	42	4632	1532	35.7
GBCR255	327	5.752	17.3	2166	1405	29.7	1.931	59	4048	1288	36.71
GBCR256	269	5.253	18.96	2108	1371	27.55	1.64	53	3928	1239	34.22
GBCR257	261	5.239	17.66	1992	1363	26.03	1.234	49	3907	1576	33.62
GBCR258	239	6.854	20.77	3233	1835	27.9	2.271	58	5346	1585	41.17
GBCR260	231	4.514	16.48	1951	1223	19.71	1.777	45	3494	1030	33.91
GBCR261	253	4.659	15.46	2059	1210	23.75	1.498	47	3473	1105	31.61
GBCR262	233	4.874	15.56	1966	1237	23.14	1.285	39	3460	1151	29.77
GBCR264	288	6.25	17.81	2428	1589	32.48	2.971	70	4373	1504	33.52
GBCR265	354	9.38	165.8	2235	1512	51.73	3.099	65	4421	1575	36.36
GBCR266	248	4.112	15.32	1977	1224	24.61	1.248	46	3566	1028	35.23
GBCR267	317	6.037	17.26	3197	1499	42.46	1.89	98	4890	1517	32.24
GBCR268	100	2.736	11.77	3213	1196	22.8	0.7877	27	3247	926	21.02
GBCR269	306	7.4	24.19	2373	1388	44.34	3.213	53	4179	1394	33.04
GBCR271	253	5.346	20.67	1507	999	22.09	1.728	33	2836	1136	28.9
GBCR272	280	7.442	22.49	2243	1415	36.3	4.374	53	4142	1481	37.65
GBCR273	76	4.619	11.06	3152	1214	18.92	0.7699	28	3208	1055	22.57
GBCR274	273	6.857	17.98	2250	1464	34.41	3.727	46	4071	1462	31.88
GBCR275	274	7.087	19.67	2111	1378	30.7	4.146	51	3904	1402	36.6
GBCR276	279	4.649	12.52	1932	1234	17.78	0.9788	36	2993	919	24.8
GBCR277	266	5.894	15.98	2227	1427	28.05	3.333	41	3880	1267	26.63
GBCR278	321	6.24	17.19	2275	1474	26.86	3.306	50	3870	1332	32.64
GBCR279	284	5.556	14.8	2270	1262	34.04	2.405	61	3289	1207	25.25
GBCR280	300	6.128	14.57	2337	1257	34.82	3.044	56	3481	1234	29.67
GBCR281	285	4.725	11.87	2359	1354	29.16	2.342	69	3514	1111	23.06
GBCR282	293	6.098	13.58	2101	1262	32.64	3.496	54	3302	1341	28.05
GBCR283	260	5.916	15.11	2306	1309	20.99	1.661	48	3229	1010	26.9
GBCR284	78	4.649	14.76	3154	1340	23.08	1.142	15	3206	999	29.4
GBCR285	252	3.654	10.71	2256	1208	19.52	1.08	51	3048	969	16.94
GBCR286	151	6.311	14.56	2401	1362	21.2	1.578	48	3328	1102	25.89
GBCR287	318	3.777	13.55	2254	1223	21.51	1.314	51	3199	999	28
GBCR288	279	5.75	14.15	2200	1342	21.33	1.876	46	3279	970	25.98
GBCR289	129	4.453	11.44	1943	1377	17.32	0.8987	49	3180	1053	20.59
GBCR290	158	4.433	14.9	2206	1297	22.95	0.9442	48	3320	1024	25.74
GBCR291	133	3.984	14.07	2138	1324	23.09	1.138	62	3294	1134	26.71
GBCR292	144	5.025	14.2	2321	1298	20.76	0.789	54	3564	1095	23.92
GBCR293	129	4.453	11.44	1943	1377	17.32	0.8987	49	3180	1053	20.59
GBCR294	121	4.616	10.25	2052	1316	22.1	1.43	35	3141	1073	20.42
GBCR297	127	4.698	9.926	1794	1214	24.31	1.961	45	3045	1113	20.87
GBCR298	138	5.116	12.91	2210	1373	21.37	1.361	37	3556	1291	29.54
GBCR299	148	7.55	14.77	2893	1347	34.24	3.177	65	3843	1452	29.87
GBCR300	175	3.46	14.42	2077	1372	15.98	0.9061	56	3234	1169	18.74
GBCR301	150	6.23	14.66	2325	1456	26.34	2.687	48	3732	1350	29.15
GBCR302	169	6.188	17.69	2316	1450	38.14	3.994	126	4408	1509	35.55
GBCR303	190	6.25	16.79	2166	1360	37.09	3.431	53	3558	1304	25.69
GBCR304	147	6.096	15.82	2203	1269	35.13	3.007	50	3375	1420	29.28
GBCR305	166	5.907	18.43	2815	1583	28.74	3.369	67	4209	1479	34.94
GBCR306	149	6.119	13.04	2270	1333	31.72	2.013	49	3455	1167	27.42
GBCR307	167	6.097	17.55	3213	1558	31.34	2.619	94	4169	1467	29.5
GBCR308	127	4.248	14.52	1790	1156	18.16	1.456	53	2738	1003	27.99
GBCR309	155	4.56	13.64	2282	1298	22.11	1.059	67	3100	1112	25
GBCR310	131	4.572	13.67	2306	1229	21.87	1.03	52	3309	1082	22.28
GBCR312	79	3.774	12.7	2103	1225	24.19	1.055	19	3166	915	22.93
GBCR313	151	4.975	14.64	2024	1302	31.04	2.097	58	3348	1253	26.27
GBCR314	137	5.972	11.41	1999	1339	23.11	1.359	59	3214	1316	26.89
GBCR315	168	6.588	12.23	3016	1365	24.51	1.514	93	3369	1350	28.72
GBCR316	149	6.118	12.88	3083	1339	23.66	1.702	66	3538	1293	26.99
GBCR317	196	5.324	16.06	2876	1434	31.11	2.496	157	3775	1340	30.91
GBCR318	121	5	12.7	2105	1106	17.62	1.762	51	2905	1038	27.95
GBCR319	119	4.587	16.65	2281	1401	18.97	1.033	47	3510	1275	35.21
GBCR320	126	4.657	14.79	2085	1286	28.31	1.593	45	3304	1150	27.21
GBCR321	132	4.35	12.72	2345	1314	31.1	1.545	68	3369	1049	26.71
GBCR322	136	5.911	11.99	1850	1163	19.83	1.437	38	2869	1065	28.78
GBCR323	122	5.424	14.03	1734	1080	19.37	1.754	36	2734	1096	27.12
GBCR324	153	5.198	14.81	1896	1299	24.79	1.238	38	2827	1032	28.14
GBCR325	135	4.275	13.44	1546	993	21.38	1.059	38	2386	960	25.2
GBCR326	131	5.953	17.12	1814	1275	29.64	3.089	47	3738	1049	27.21
GBCR327	122	5.065	15.52	1964	1317	21.43	1.216	61	3173	1172	34.16
GBCR328	141	2.714	16.98	977	765	19.61	1.48	38	1595	1120	37.38
GBCR329	218	4.431	11.63	2188	1224	24.02	1.463	42	3297	956	23.21
GBCR330	151	6.311	14.56	2401	1362	21.2	1.578	48	3328	1102	25.89
GBCR331	144	5.025	14.2	2321	1298	20.76	0.789	54	3564	1095	23.92
GBCR332	184	4.344	17.95	2406	1455	21.27	1.475	53	3539	1240	27.95
GBCR333	151	6.033	14.34	2146	1256	28.43	2.273	55	3212	1217	26.4
GBCR334	189	5.689	16.45	2944	1492	41.28	2.533	61	4044	1429	28.41
GBCR335	135	5.158	15.06	2832	1397	28.54	1.955	78	3679	1306	29.66
GBCR336	142	4.752	14.67	2160	1292	31.98	2.107	66	3534	1280	25.74
GBCR337	150	4.975	16.98	3167	1515	34.09	2.508	65	4124	1488	30.88
GBCR338	300	6.128	14.57	2337	1257	34.82	3.044	56	3481	1234	29.67
GBCR339	146	4.9	17.48	2421	1416	26.54	2.658	98	3711	1410	30.79
GBCR340	110	5	24.47	2096	1235	17.97	1.301	55	3319	1112	28.76
GBCR341	165	5.252	17.96	1151	1160	31.31	2.077	33	2689	1403	25.71
GBCR342	119	6.301	14.47	1196	1038	23.29	1.138	31	2563	1514	29.41
GBCR343	183	5.502	16.22	2761	1535	37.38	2.346	53	3948	1521	28.74
GBCR344	193	6.148	16.37	2369	1483	38.07	2.239	69	3864	1502	29.5
GBCR345	160	5.894	17.64	2299	1404	45.65	2.642	64	3634	1588	27.5
GBCR346	122	5.597	16.67	2248	1198	31.51	1.866	106	3498	1356	31.03
GBCR347	137	5.691	12.15	2057	1425	27.6	0.6098	52	3610	1371	32.99
MBCR1	100	3.9	16	3320	1460	26	1.4	20	3520	1240	23
MBCR4	80	4.4	11	3060	1440	23	1.3	30	3350	1290	21
MBCR5	110	5.6	14	3650	1570	32	1.7	30	4030	1600	23
MBCR6	110	5.7	14	3720	1600	32	1.7	40	4030	1550	22
MBCR7	120	4.9	13	3550	1600	39	1.6	20	3910	1500	20
MBCR8	100	3.6	14	3390	1670	26	1.6	20	3970	1460	22
MBCR9	100	3.6	14	3490	1700	26	1.6	20	4080	1500	23
MBCR10	80	4.8	13	3110	1280	24	1.7	20	3150	1240	21
MBCR11	90	4.2	13	3130	1220	24	1.6	30	3030	1150	19
MBCR13	80	4.9	14	2990	1440	25	1.5	20	3550	1220	25
MBCR14	70	4.6	15	3040	1290	19	1	20	3290	1130	25
MBCR15	90	4.6	12	3670	1430	48	2	50	3420	1130	21
MBCR16	100	5.1	17	3650	1630	41	2.5	30	4020	1340	28
MBCR17	70	3	11	2420	1310	18	0.84	10	2930	1030	21
MBCR19	100	2.4	9.7	3490	1320	25	1.2	30	3130	1150	15
MBCR21	80	3.1	13	3090	1210	29	1.2	20	2900	960	25
MBCR23	70	6.1	9.5	3370	1360	25	1.6	20	3520	1210	22
MBCR24	70	4.2	12	3070	1160	23	1.8	20	2810	1170	21
MBCR25	70	4.3	11	2670	1200	26	1.5	20	2810	1020	23
MBCR26	70	4.2	13	3080	1420	28	1.5	20	3530	1140	25
MBCR29	80	3	11	2860	1360	34	2.4	20	3370	960	20
MBCR30	70	5.8	15	3220	1410	31	1.8	30	3350	1170	25
MBCR31	60	3.5	12	3160	1310	27	3	20	3170	1040	25
MBCR32	90	2.8	12	2860	1360	29	2.3	30	3280	980	18
MBCR33	90	2.9	13	3330	1350	31	2.5	20	3700	1190	21
MBCR34	70	3.1	13	2740	1250	21	0.88	10	2560	1040	21
MBCR35	90	2.6	15	3530	1400	34	3.5	20	3700	1460	29
MBCR36	100	3.1	14	3670	1450	35	3.1	30	3810	1410	27
MBCR37	90	3.3	14	3180	1530	19	1	20	3250	1060	26
MBCR39	100	1.1	18	3730	1420	29	3.1	30	3640	1500	25
MBCR40	110	1.5	18	3490	1460	33	3.5	20	3800	1580	27
MBCR41	70	2.6	14	3190	1450	25	3	20	3610	1230	24
MBCR42	80	2.7	13	3080	1430	25	1.1	10	3400	1170	25
MBCR43	90	2.9	17	3320	1600	38	2.6	20	3770	1190	27
MBCR44	80	3	14	2910	1240	20	0.87	20	2720	1080	21
MBCR45	80	3.4	15	3040	1380	24	0.96	20	2990	1020	25
MBCR46	80	2.4	14	3020	1360	20	0.89	20	2950	1020	23
MBCR47	70	3.2	13	3230	1330	21	1.1	10	2790	1040	26
MBCR48	70	2.9	13	2870	1380	19	0.84	10	3010	1110	22
MBCR49	110	0.44	17	3320	1400	29	2	20	3420	1400	24
MBCR50	80	2.4	21	3330	1610	17	0.93	40	3510	1140	24
MBCR51	70	2.3	15	3290	1500	19	0.93	20	3040	1010	25
MBCR52	80	2.1	16	3270	1290	16	0.89	20	2690	1160	21
MBCR53	80	2.8	16	2990	1250	16	0.88	20	2650	1160	24
MBCR54	80	2.6	15	2770	1410	15	0.79	20	3110	1120	21
MBCR55	70	0.8	18	3180	1440	19	2.3	30	3380	1470	24
MBCR56	70	1.2	18	3310	1520	22	2.7	20	3570	1410	29
MBCR57	100	2	15	3460	1440	23	1.5	20	3370	1200	25
MBCR58	110	0.9	18	3650	1570	25	2.4	30	3610	1420	24
MBCR59	120	1.1	17	3510	1450	26	1.7	30	3440	1400	25
MBCR60	120	0.96	16	3220	1420	29	1.9	20	3140	1380	27
MBCR61	70	2.4	15	3020	1310	14	0.72	20	2750	970	20
MBCR62	70	3.2	14	2730	1410	17	1.1	20	3180	1110	26
MBCR63	80	2.6	14	2720	1570	21	0.88	20	3650	1160	25
MBCR65	90	1.8	12	3420	1440	22	2.2	30	3530	1180	21
MBCR67	80	1.8	21	3790	1670	23	2.4	50	4270	1590	30
MBCR69	110	3	14	3210	1320	25	1.7	30	3220	1340	30
MBCR70	80	5	15	3250	1360	24	1.1	20	3170	1270	32
MBCR71	70	4.4	15	2950	1370	17	1	20	3260	1200	27
MBCR72	80	4.5	16	2980	1470	18	0.96	20	3250	1200	27
MBCR74	90	2.7	18	3560	1490	25	1.5	20	3500	1230	25
MBCR75	80	2	17	3240	1560	25	2	20	3920	1220	24
MBCR76	70	2.3	13	3110	1430	20	1.8	20	3240	1220	24
MBCR77	90	1.5	18	3040	1610	24	1.8	20	3760	1440	27
MBCR79	80	4.7	19	3370	1560	20	1.1	20	3890	1360	29
MBCR80	100	1.7	15	2860	1520	23	1.4	30	3670	1300	22
MBCR81	100	1.7	19	3190	1620	25	1.7	30	3890	1590	20
MBCR82	100	3	18	2820	1510	22	1.1	30	3400	1230	26
MBCR83	70	2.3	18	2940	1690	22	1.5	20	3940	1440	22
MBCR84	80	1.9	18	2960	1380	23	1.9	20	3350	1540	29
MBCR85	80	3.7	17	3310	1470	21	1.4	50	3320	1380	32
MBCR87	80	2.4	14	3170	1350	24	2.2	20	3360	1300	21
MBCR88	80	2.2	14	3140	1300	24	2	20	3270	1350	23
MBCR89	90	1.9	17	2990	1500	21	1.7	20	3700	1350	26
MBCR90	90	2.5	17	2750	1580	27	1.9	20	3890	1470	25
MBCR91	80	2.9	18	2950	1420	23	1.6	20	3580	1430	24
MBCR92	100	2.2	15	2940	1500	28	1.7	30	3670	1270	22
MBCR93	90	2.5	15	3390	1580	31	2.6	20	3930	1430	26
MBCR94	80	2.8	18	3060	1410	20	1.2	30	3320	1490	27
MBCR95	80	5.1	21	3290	1590	21	1.4	20	4000	1530	31
MBCR98	100	2.8	16	3060	1710	26	1.1	30	3780	1340	28
MBCR100	90	4.1	14	3000	1360	19	1	20	3130	1270	31
MBCR101	90	1.6	19	3860	1520	25	2.9	30	4020	1580	28
MBCR105	60	3.1	15	2730	1560	21	1.1	10	3430	1250	28
MBCR106	90	1.7	13	2960	1480	27	1.4	20	3460	1250	22
MBCR108	80	3.5	14	3080	1470	17	1	20	3130	1190	25
MBCR109	110	0.81	18	3020	1450	30	1.8	30	3450	1500	25
MBCR110	110	3.2	19	3620	1740	22	1.4	20	4270	1440	26
MBCR111	70	4.4	15	2930	1340	17	0.96	20	2770	1070	26
MBCR113	100	3.5	11	2760	1270	22	0.47	10	3000	1130	24
MBCR114	90	1.8	12	3220	1600	20	1.1	10	3690	1380	22
MBCR115	110	2.6	13	3180	1250	22	2.7	20	3070	1190	24
MBCR116	120	2	14	3400	1380	25	1.7	30	3390	1280	18
MBCR117	110	1.7	13	2960	1390	24	1.1	10	3360	1370	22
MBCR118	130	1.7	12	3410	1550	31	1.1	20	3710	1500	26
MBCR120	160	1.4	15	3270	1650	33	1.6	20	3930	1630	29
MBCR121	160	0.99	12	3170	1410	25	1.4	20	3700	1390	26
MBCR122	90	1.2	21	3050	1430	25	2.8	20	3460	1350	27
MBCR123	90	1.7	17	3600	1490	21	1.2	20	3670	1450	25
MBCR124	90	1.8	16	3100	1500	22	0.92	20	3340	1290	25
MBCR125	70	1.9	14	2450	1400	20	2	20	3250	1340	25
MBCR126	140	1.2	16	3420	1360	29	2	40	3330	1250	20
MBCR128	150	1	14	3800	1540	25	1.7	30	4070	1520	24
MBCR129	120	2.8	17	3020	1460	25	2.2	20	3410	1360	31
MBCR130	80	1.1	14	2420	1290	23	2	20	3080	1140	26
MBCR131	90	1.7	16	3430	1260	21	1.7	20	3260	1180	29
MBCR132	80	2.7	15	2630	1290	17	0.84	20	2860	1250	26
MBCR133	90	2.8	13	2860	1480	16	0.76	20	3050	1280	29
MBCR134	90	1	14	2930	0	24	3	20	3850	1260	24
MBCR135	160	1.8	15	3420	1730	31	1.5	20	4110	1630	28
MBCR136	100	3.1	13	2410	1350	21	1.1	10	3110	1200	24
MBCR137	100	4.4	14	3080	1570	20	1.3	10	3800	1470	30
MBCR138	120	3.2	13	2700	1290	24	0.8	20	3180	1240	25
MBCR139	110	3.2	11	2400	1310	23	1.2	20	3070	1290	23
MBCR142	90	2.2	14	3000	1560	22	0.92	20	3800	1420	22
MBCR143	80	2.5	14	2710	1310	22	1.3	20	2950	1220	27
MBCR146	90	0.88	16	3220	1430	24	1.9	20	3500	1350	27
MBCR147	90	2.3	15	3130	1580	30	2.9	20	3880	1280	26
MBCR148	80	1.4	15	2860	1290	23	1.7	20	3220	1240	27
MBCR149	90	1.1	14	3200	1400	22	1.1	30	3350	1260	19
MBCR150	90	0.79	17	3970	1520	24	3.3	40	4140	1670	27
MBCR151	90	0.22	16	3880	1340	23	2.8	50	3640	1530	20
MBCR153	80	0.83	14	3050	1360	21	1.2	40	3360	1330	20
MBCR154	110	0.87	15	3460	1460	27	1.9	20	3710	1320	23
MBCR155	90	0.55	18	3820	1490	25	3.4	30	4010	1620	29
MBCR156	110	0.6	14	3340	1700	18	2.7	20	4230	1700	26
MBCR157	90	0.47	14	2990	1470	23	2.8	20	3620	1270	22
MBCR158	90	0.55	14	2930	1460	24	3.1	20	3670	1210	24
MBCR159	70	3.5	13	2890	1250	19	1	20	2940	1100	32
MBCR161	70	2.5	12	2720	1380	16	0.92	10	3400	1090	23
MBCR164	70	1.4	15	2930	1380	28	3.9	20	3540	1210	24
MBCR165	70	2	13	2910	1250	20	1.7	20	2920	1210	23
MBCR166	80	1.6	12	2920	1350	24	2.1	20	3190	1190	23
MBCR167	70	2.2	13	3140	1330	22	1.8	20	3360	1210	26
MBCR168	130	1.6	16	4290	1890	31	2.1	30	4590	1640	26
MBCR169	90	1.8	14	2960	1480	24	2.1	30	3550	1310	25
MBCR170	60	2.3	18	2960	1390	19	1.2	20	3040	1180	27
MBCR171	90	1.7	12	3500	1600	25	1.1	30	3850	1500	26
MBCR172	60	3.8	14	3500	1470	22	1	20	3390	1350	32
MBCR173	110	2.6	11	3200	1520	32	0.71	40	3550	1390	25
MBCR176	70	1.1	14	2930	1340	25	1.9	20	3320	1320	23
MBCR177	80	1.2	12	2910	1290	23	1.7	30	3140	1290	24
MBCR179	80	2.2	13	3270	1210	24	1.2	20	2820	1060	26
MBCR180	140	0.81	18	3570	1510	33	1.9	20	3620	1540	27
MBCR181	100	0.71	14	2420	1380	24	1.5	20	3250	1290	24
MBCR182	80	2.8	15	3060	1320	21	0.91	40	3110	1190	32
MBCR183	110	2.6	15	3250	1220	25	2	20	3160	1150	25
MBCR184	70	2.7	13	2880	1550	17	0.8	20	3630	1340	29
MBCR186	110	0.7	15	3390	1260	28	2.9	30	3560	1520	22
MBCR187	80	4.5	12	3430	1290	19	1.2	10	3260	1250	24
MBCR189	100	2.8	13	2800	1330	24	1	20	3320	1310	26
MBCR190	90	1.5	11	2380	1390	22	1.1	20	3150	1200	14
MBCR192	90	3.2	10	2740	1170	15	0.75	10	2880	1180	21
MBCR194	80	0.45	14	3590	1310	22	2.4	30	3640	1350	19
MBCR195	80	0.83	15	3440	1260	21	2.5	30	3470	1290	19
MBCR196	90	1.1	16	4020	1620	28	2.2	60	4310	1320	24
MBCR197	120	2.8	13	2610	1390	23	1	20	3590	1230	21
MBCR199	110	0.57	16	3520	1260	28	3.2	30	3650	1700	23
MBCR200	110	1.2	12	3210	1200	23	1.6	20	3150	1120	16
MBCR201	80	1.5	10	2720	1280	20	1	10	3250	1240	23
MBCR203	90	2.7	14	3330	1150	29	1.5	20	3160	1140	25
MBCR204	90	2.7	13	3190	1140	28	1.5	20	3140	1110	25
MBCR205	100	2.5	13	3250	1220	17	2.3	20	3250	1300	29
MBCR206	100	2.7	14	3060	1210	17	1.3	20	3350	1130	26
MBCR207	100	0.49	17	3300	1240	25	2.9	30	3690	1570	27
MBCR208	100	0.04	16	3340	1240	25	2.6	30	3510	1700	26
MBCR209	130	0.36	16	3360	1380	23	1.6	30	3600	1330	18
MBCR210	100	0.64	20	3370	1520	21	1.7	20	4210	1450	25
MBCR211	100	5.2	14	3240	1190	40	3.4	20	3570	1290	27
MBCR212	60	3.7	14	2820	1170	18	1.1	20	2710	1030	22
MBCR213	100	5.2	13	3220	1200	30	1.6	40	3190	1120	23
MBCR214	140	6.8	14	3450	1330	40	1.7	30	3610	1140	27
MBCR215	80	4.5	14	2320	1200	16	1.1	20	3010	1170	26
MBCR216	60	5.3	16	2450	1350	19	1.4	10	3280	1200	29
MBCR217	90	5.5	18	2830	1570	29	1.1	20	3770	1240	31
MBCR218	90	5.3	18	2870	1340	24	0.97	20	3400	1180	26
MBCR219	70	5.5	15	2830	1360	20	1.1	20	3360	1180	26
MBCR220	100	5.4	16	3180	1270	25	1.4	30	2880	1350	28
MBCR221	60	4	14	2950	1250	20	1.3	20	2920	1080	22
MBCR222	60	3.8	14	2860	1240	19	1.1	20	2830	1030	22
MBCR223	80	5.2	12	2390	1200	32	2.4	20	3320	1110	27
MBCR224	100	5	15	2920	1280	26	1.3	20	3400	1340	29
MBCR225	110	5.4	12	2990	1070	26	1.8	20	2920	1010	29
MBCR226	110	3.6	11	3010	1100	23	1.7	20	2830	1080	26
MBCR227	170	5.4	16	3640	1680	38	1.7	20	4200	1420	24
MBCR228	90	5.1	15	3110	1420	29	3	30	3770	1070	26
MBCR229	90	5.7	13	2770	1330	39	2.3	20	3650	1080	27
MBCR230	110	4.7	14	2970	1260	35	2.7	20	3670	1130	24
MBCR231	100	5.9	15	3600	1330	36	1.8	30	3650	1040	22
MBCR232	100	5.4	15	2780	1310	34	2.7	20	3610	1010	24
MBCR233	90	6.2	19	3180	1460	47	4.4	20	4010	1590	34
MBCR234	100	5.1	15	3470	1400	48	3.4	20	4160	1410	26
MBCR235	100	5.2	14	3630	1250	42	2.6	60	3770	1280	26
MBCR237	100	5.1	12	2990	1220	31	1.4	20	3180	1060	20
MBCR238	110	3.9	13	3290	1290	32	0.84	30	3260	1090	20
MBCR239	90	4.6	15	3120	1290	27	1.1	20	3500	1150	29
MBCR240	0			0	0			0	0	0
MBCR241	110	3.5	10	3000	1200	25	1.3	20	3160	1020	24
MBCR242	100	5.6	15	3350	1250	29	1.8	20	3410	1200	34
MBCR243	110	5.8	13	2710	1360	40	2.6	20	3670	1090	26
MBCR244	110	3.7	14	3040	1180	28	1.5	20	3310	1000	24
MBCR245	110	5.1	16	3780	1520	47	1.9	50	4010	1450	23
MBCR246	120	5.2	16	3610	1470	47	1.6	50	3920	1370	24
MBCR247	90	5.4	13	3330	1180	43	2.5	30	3670	1190	21
MBCR248	110	5.9	16	3580	1310	41	3.4	20	3960	1420	32
MBCR249	80	3.8	13	3320	1190	20	1.3	20	3230	1180	24
MBCR250	100	3.8	13	3330	1390	28	3	20	3410	1240	25
MBCR251	90	4.9	13	2750	1330	38	2.5	20	3550	1120	25
MBCR252	70	5.7	15	3830	1510	38	3.3	30	4470	1400	27
MBCR253	120	5	15	3090	1480	33	1.6	20	3880	1440	26
MBCR254	0			0	0			0	0	0
MBCR255	100	5.5	14	3420	1310	34	1.7	20	3460	1240	27
MBCR256	90	5.2	14	3170	1380	33	1.5	20	3550	1270	27
MBCR257	80	5.7	16	3570	1720	32	1.8	50	4520	1560	29
MBCR258	90	4.8	14	3010	1340	32	1	20	3440	1520	25
MBCR259	110	5.9	51	3830	1330	42	1.7	40	3910	1300	23
MBCR260	100	4.1	14	2580	1250	22	1.6	20	3110	1040	28
MBCR261	100	4.4	15	2810	1270	28	1.4	20	3140	1210	25
MBCR262	100	4.9	14	2740	1220	27	1.3	20	3170	1220	25
MBCR264	80	5.4	16	3770	1610	38	2.8	30	4100	1530	28
MBCR265	100	8.6	17	3770	1510	50	2.8	30	3940	1460	27
MBCR266	110	4.2	14	3080	1340	30	1	20	3370	1030	31
MBCR267	100	5.6	15	4740	1540	49	1.6	110	4560	1440	24
MBCR268	140	3.9	12	3300	1300	34	0.72	20	3250	1310	24
MBCR269	90	4.6	15	3050	1260	44	2.6	20	3280	1180	22
MBCR271	120	4.8	13	3720	1360	41	1.4	20	3540	1170	23
MBCR272	120	6.6	14	3800	1470	44	3.5	40	3890	1420	27
MBCR273	90	5.9	13	3400	1320	44	2.9	20	3680	1190	24
MBCR274	110	6	14	3570	1580	46	3.1	20	3910	1500	25
MBCR275	90	7	16	3520	1510	43	3.6	30	3880	1430	31
MBCR276	90	3.8	11	2930	1320	22	0.75	20	3020	920	24
MBCR277	90	5.1	16	3650	1580	41	3.7	20	4350	1360	27
MBCR278	100	5.9	15	4010	1590	36	3	40	4450	1370	33
MBCR279	120	4.9	13	3820	1310	45	2.1	50	3620	1290	24
MBCR280	110	5.8	14	3660	1400	49	2.7	30	3960	1340	29
MBCR281	80	4.3	13	4190	1430	34	2.1	80	3860	1170	23
MBCR282	120	5.1	68	3530	1320	37	3.1	30	3660	1410	25
MBCR283	80	5.5	13	3400	1390	27	1.4	20	3400	1060	27
MBCR284	130	6.4	14	3590	1510	45	1.8	20	3990	1240	37
MBCR285	100	2.9	9.6	3200	1310	24	0.88	10	3050	1010	16
MBCR286	70	3.1	11	2810	1230	26	1.4	10	3130	920	21
MBCR287	100	3.4	11	3160	1250	27	1.2	10	3070	990	27
MBCR288	80	5.3	12	3400	1370	27	1.6	20	3410	970	26
MBCR289	80	4.6	11	2980	1510	22	0.73	10	3410	1050	20
MBCR290	80	3.8	14	3410	1310	27	0.55	20	3340	990	24
MBCR291	90	3.9	13	4150	1510	29	0.88	40	3860	1290	26
MBCR292	90	4.5	12	3130	1270	26	0.47	20	3280	1030	22
MBCR293	90	3.8	10	2860	1420	22	0.47	20	3190	1040	18
MBCR294	80	4.4	10	2330	1340	30	1.1	10	3060	1090	19
MBCR295	70	3.7	7.5	2780	1290	21	0.47	10	2990	970	14
MBCR296	90	4.1	9.7	3260	1400	30	1.9	20	3410	1190	21
MBCR297	120	4.7	12	3800	1600	32	1.2	20	4060	1300	27
MBCR298	100	5.1	13	3390	1270	44	2.6	20	3700	1380	23
MBCR299	90	3.2	12	3490	1420	19	0.6	20	3400	1150	16
MBCR300	90	5.7	13	3660	1540	32	2.5	20	3990	1440	26
MBCR301	110	5.6	15	3820	1480	47	2.9	30	3950	1440	26
MBCR302	110	5.6	15	3690	1480	48	3.3	20	3880	1420	25
MBCR303	100	5.7	14	3660	1360	47	2.7	30	3800	1490	29
MBCR304	120	5.9	16	3740	1640	37	3	20	4320	1450	30
MBCR305	90	5.6	12	3250	1340	38	1.8	20	3370	1180	26
MBCR306	100	5.1	15	4020	1550	37	2	20	4290	1370	25
MBCR307	90	4	12	3180	1250	23	1.2	20	2990	1100	25
MBCR308	120	4.1	12	3540	1310	28	0.85	30	3180	1190	24
MBCR309	100	4	13	3260	1260	26	0.84	20	3270	1100	21
MBCR310	100	4.4	12	2990	1280	26	1.3	20	3090	1000	26
MBCR311	80	3	9.3	2450	1370	23	0.35	10	3040	1030	19
MBCR312	100	5.3	14	3430	1390	40	1.8	20	3550	1320	26
MBCR313	110	5.5	11	3150	1440	33	1.1	10	3490	1370	26
MBCR314	90	6.1	12	4390	1420	29	1.2	80	3690	1430	27
MBCR315	80	5.7	12	4060	1410	28	1.5	30	3840	1360	27
MBCR316	100	4.7	13	3920	1510	44	2.1	30	3920	1420	30
MBCR317	90	4.8	12	3280	1230	25	1.8	20	3120	1110	27
MBCR318	0			0	0			0	0	0
MBCR319	90	4	14	3380	1450	27	0.79	20	3540	1260	31
MBCR320	90	4.3	13	3150	1340	35	1.3	20	3410	1190	27
MBCR321	90	5.8	12	2840	1270	26	1.2	10	3030	1150	30
MBCR322	90	5.4	13	3260	1250	29	1.5	20	3170	1160	26
MBCR323	100	5	14	3230	1410	32	1	20	3150	1090	29
MBCR324	80	3.9	12	2400	1170	28	0.8	10	2650	1030	23
MBCR325	70	4.4	12	2320	1190	25	0.71	10	2660	1050	25
MBCR326	80	5.1	15	3410	1450	28	0.93	20	3510	1230	34
MBCR327	110	5.8	12	3310	1320	40	1.2	30	3320	1180	26
MBCR328	80	6	12	3040	1280	25	1.4	20	3120	1100	22
MBCR329	100	5.6	12	3090	1280	28	1.5	20	3150	1060	21
MBCR330	100	4	12	3180	1270	30	0.87	20	3200	1100	18
MBCR331	110	4.1	11	2900	1180	26	1.2	20	2900	1140	25
MBCR332	100	5.3	13	3400	1330	40	2.1	20	3350	1300	21
MBCR333	140	5.2	15	3470	1490	53	2.2	20	3910	1450	24
MBCR334	100	4.6	14	3490	1430	38	1.7	40	3680	1340	25
MBCR335	110	3.9	12	3050	1270	39	1.8	40	3450	1290	21
MBCR336	100	4.4	15	4120	1570	46	2.2	30	4210	1500	24
MBCR337	90	5.4	17	3800	1410	36	2.5	30	3910	1610	28
MBCR338	100	4.7	16	3710	1510	38	2.7	20	3960	1440	27
MBCR339	70	4.7	13	2970	1320	21	1.2	30	3410	1160	25
MBCR340	110	4.3	13	3340	1430	43	1.6	30	3680	1350	18
MBCR341	100	5.9	13	3870	1650	39	1.1	30	3720	1570	25
MBCR342	120	4.9	13	3050	1460	45	1.9	20	3600	1440	23
MBCR343	130	5.2	13	3280	1500	49	1.8	30	3620	1470	22
MBCR344	110	6.4	18	3910	1590	59	2.4	40	4060	1670	25
MBCR345	80	6	13	3450	1280	42	1.8	20	3700	1360	28
MBCR346	110	4.6	13	3480	1520	47	2.4	30	3980	1540	28
MBCR347	100	5.6	11	3210	1540	35	0.55	60	3670	1390	28

## Sheet: Supplementary Data 2
Supplementary Data 2. Optimization of parameters on the Random Forest (FR) model used to classify PRS based on nutritional parameters
		Training			Testing
Input variables	Optimization	Accuracy (in %)	Prediction speed (obs/sec)	Training time	Accuracy (in %)
	Results			(sec)
GABA, vitamins, minerals, antioxidant component, and capacity	Max no. of splits: 9	83.7	6200	23.859	89.7
	Split criterion: Gini’s diversity index
GABA, vitamins, minerals, antioxidant component, and capacity, and top genetic markers	Max no. of splits: 22	1	3100	19.161	0.977
	Split criterion: Maximum deviance reduction

## Sheet: Supplementary Data 3
Supplementary Data 3. Correlation of the metabolites
	X.S..6.Oxo.2.piperidinecarboxylic.acid	X1.methoxy.3.indolylmethyl.glucosinolate	X12.Crown.4	X13.HPODE	X13.HPODE.1	X13.HPODE.2	X2.Isopropylmalic.acid	X2.3.Dimethylsuccinic.acid	X2..Deoxyuridine	X3.Hydroxy.3.Methylglutaric.acid	X3.Methylglutaric.acid	X3.4.Dihydroxyhydrocinnamic.acid	X3.4.Dihydroxyhydrocinnamic.acid.1	X3.4.Dihydroxyphenylacetic.acid	X3.4.5triCQA_8.99_677.1522	X4.Hydroxy.3.Methoxymandelic.acid	X4.Hydroxymethyl.3.methoxyphenoxyacetic.acid	X4.Hydroxymethyl.3.methoxyphenoxyacetic.acid.1	X4.Methoxyglucobrassicin	X4.O.pcoumaroylshikimic.acid	X4.8.Dihydroxyquinoline.2.carboxylic.acid	X5.6.Dimethylbenzimidazole	X5.6.Dimethylbenzimidazole.1	X5.7.Dihydroxy.4..methoxyisoflavone	X6.Hydroxynicotinic.acid	X6.7.Dimethylrihityl.lumazine	X9.hydroxy..10E..12Z..15Z..octadecatrienoic.acid	X9.hydroxy..10E..12Z..15Z..octadecatrienoic.acid.1	X9.hydroxy..10E..12Z..15Z..octadecatrienoic.acid.2	Adenosine.3..5..cyclic.monophosphate	Adipic.acid	Adipic.acid.1	Adipic.acid.2	Adipic.acid.3	Alanyisoleucine	Alanyleucine	Alanyleucine.1	Alanymethionine	Alanyphenylalanine	Alanytryptophan	Alanytyrosine	Alanyvaline	alpha.Tocopherol.acetate	Ampelopsin	Aphidicolin	Apigenin	Apigenin.7.O.glucoside	Arginyphenylalanine	AsparaginyIsoleucine
X.S..6.Oxo.2.piperidinecarboxylic.acid	1	-0.0541754	0.203226	0.0242338	0.124698	-0.0475302	0.341263	0.519582	0.425965	0.488282	0.258369	-0.0867662	-0.0294956	0.484538	-0.0335004	0.225943	0.0756396	0.0898077	-0.0541754	0.192094	0.315194	-0.0194299	0.0542341	0.03384	0.361781	0.331578	0.0385142	0.133575	-0.0276013	0.240844	0.428628	-0.0375406	0.00167417	0.258369	0.169898	0.139077	0.0078925	-0.0101223	0.166697	-0.0515812	0.20073	0.0660788	0.0610264	0.125858	0.00414231	0.0128806	-0.0318399	0.053776	-0.00959198
X1.methoxy.3.indolylmethyl.glucosinolate	-0.0541754	1	0.0822622	0.366702	0.0313873	-0.124749	0.0509091	-0.0687649	0.021531	0.0607593	-0.0803764	0.12959	-0.0546934	0.161672	0.275155	0.301546	-0.00388053	0.365538	1	0.55648	-0.000667141	0.227338	0.140945	-0.113082	-0.000989464	0.152054	0.0865493	0.383085	0.312527	-0.0104588	-0.0422762	0.09488	0.0996967	-0.0803764	-0.00397557	-0.0298204	0.0707393	0.00944075	0.0557647	-0.14495	0.0478044	-0.065542	-0.0458178	0.472095	0.0198096	-0.086672	-0.133205	-0.114164	-0.0581902
X12.Crown.4	0.203226	0.0822622	1	0.190477	0.0663108	0.0318406	0.776906	0.0456054	0.388476	0.236078	-0.159606	0.192119	-0.00899411	0.229199	0.0105849	0.152246	0.0124339	0.0776183	0.0822622	0.0660176	0.0213176	0.210399	0.174168	0.0183091	0.0579372	0.132058	0.335485	0.171849	0.145249	0.735909	0.0176757	-0.00120126	0.540856	-0.159606	0.126644	0.100317	-0.0187536	0.0221915	0.145879	0.000422399	0.0830065	0.0180077	0.0120304	0.0445821	0.0507035	0.0240979	-0.0347886	0.272511	-0.0256061
X13.HPODE	0.0242338	0.366702	0.190477	1	0.28104	-0.227432	0.00078465	-0.0581454	0.0741665	0.239484	-0.318393	0.500289	-0.063367	0.0560261	0.0824629	0.186616	0.0567866	0.129996	0.366702	0.265819	-0.0596437	0.355161	0.450701	-0.184976	-0.154736	0.382689	0.315562	0.777217	0.685132	-0.0716705	-0.0516858	-0.053158	0.269988	-0.318393	0.057642	0.017915	0.0607079	0.00335626	0.0286332	-0.072155	0.0565137	0.0315863	-0.12222	0.180309	0.165043	-0.0124642	-0.000383891	0.16287	-0.0500212
X13.HPODE.1	0.124698	0.0313873	0.0663108	0.28104	1	-0.086474	0.0168612	0.00878771	0.120138	0.155973	-0.0356828	0.117692	-0.0241842	0.0532417	-0.0264283	0.0444407	0.0851285	0.0537472	0.0313873	0.0646635	-0.0398128	0.0744415	0.183999	-0.0634044	-0.00888587	0.191188	0.0667487	0.288925	0.22781	-0.0343584	-0.0158257	0.0443812	0.0610631	-0.0356828	0.0158046	7.93244e-05	0.0510607	-0.0334092	-0.0224076	-0.00372856	-0.0259819	-0.0569657	-0.0761482	0.00412062	0.0202709	-0.0424316	-0.0368482	-0.0452404	0.0338059
X13.HPODE.2	-0.0475302	-0.124749	0.0318406	-0.227432	-0.086474	1	0.0311837	-0.0112352	-0.0555009	-0.0444557	0.0361134	0.07704	-0.0105385	-0.0438141	-0.119283	-0.19101	-0.0237692	-0.0802764	-0.124749	-0.09325	-0.00702813	0.0223867	0.0742143	-0.0170446	0.105496	-0.141819	-0.046879	-0.223078	-0.141307	0.030327	-0.0080581	0.0587155	0.0766743	0.0361134	-0.053946	-0.044897	-0.0625581	-0.0181638	-0.0467974	0.0208035	-0.0559691	-0.0568262	0.018383	-0.123165	-0.0695718	-0.00749728	-0.0298114	0.0143584	-0.0328437
X2.Isopropylmalic.acid	0.341263	0.0509091	0.776906	0.00078465	0.0168612	0.0311837	1	0.0808316	0.56583	0.419955	0.0032552	-0.0402526	0.320298	0.481592	0.152381	0.345052	-0.00677903	0.188516	0.0509091	0.206341	0.085136	-0.00535578	-0.000409395	0.092978	0.291335	0.273721	0.211207	0.0816401	-0.0135914	0.712785	0.0440746	-0.0785163	0.377225	0.0032552	0.352811	0.387099	0.22914	0.254473	0.424282	0.242261	0.391255	0.156907	0.132537	0.155487	0.0354459	0.0354989	-0.0486393	0.305088	0.00481466
X2.3.Dimethylsuccinic.acid	0.519582	-0.0687649	0.0456054	-0.0581454	0.00878771	-0.0112352	0.0808316	1	0.0707211	0.00105824	0.0794043	-0.0791688	-0.0241065	0.0287819	-0.0675653	-0.00187934	-0.0778092	-0.0321864	-0.0687649	-0.0135088	0.744199	0.000310363	0.0735238	-0.00855499	0.290601	0.00134041	0.0224478	-0.108088	-0.00881986	0.293523	0.968237	0.0128795	-0.0389963	0.0794043	-0.0252317	0.00629175	-0.0389901	0.0366979	-0.00503486	0.00790227	0.0202191	-0.00998983	0.0243491	-0.036972	-0.0167869	-0.000838222	-0.0186635	-0.0118157	-0.00591229
X2..Deoxyuridine	0.425965	0.021531	0.388476	0.0741665	0.120138	-0.0555009	0.56583	0.0707211	1	0.434685	0.0880482	-0.0108645	0.0279607	0.518618	0.0783437	0.224816	0.097681	0.163171	0.021531	0.158151	0.0634131	-0.0128858	-0.0338008	0.0184764	0.278743	0.297862	0.132322	0.118671	0.0358361	0.500096	-0.000224254	-0.0110653	0.159459	0.0880482	0.46957	0.486977	0.0568268	0.0515195	0.525604	0.0631409	0.433536	0.300807	0.0804551	0.0299665	0.0368175	0.0101993	0.00814306	0.243771	-0.018886
X3.Hydroxy.3.Methylglutaric.acid	0.488282	0.0607593	0.236078	0.239484	0.155973	-0.0444557	0.419955	0.00105824	0.434685	1	0.0699464	0.102183	-0.04145	0.587191	0.13692	0.348775	0.179579	0.231668	0.0607593	0.284869	-0.0702737	0.0346543	0.122303	0.157281	0.223644	0.540243	0.154173	0.365706	0.136006	0.115126	-0.0497925	-0.174415	0.238068	0.0699464	0.332141	0.21928	0.0257209	-0.0676192	0.342815	0.0193498	0.437063	0.104281	0.165763	0.258476	0.111053	0.105785	-0.0865953	0.22799	-0.0404123
X3.Methylglutaric.acid	0.258369	-0.0803764	-0.159606	-0.318393	-0.0356828	0.0361134	0.0032552	0.0794043	0.0880482	0.0699464	1	-0.425267	-0.0438231	0.259693	0.057331	0.120781	-0.102764	0.108546	-0.0803764	0.204776	0.000828406	-0.223509	-0.350345	-0.0147059	0.336565	0.114762	-0.12751	-0.188006	-0.19297	-0.0533377	0.00676927	0.0917652	-0.455679	1	0.104131	0.0729482	0.0448289	-0.0567376	0.122478	-0.0944892	0.0666773	0.0208193	0.0237476	0.138242	-0.133626	-0.112573	-0.12567	-0.0827414	0.037972
X3.4.Dihydroxyhydrocinnamic.acid	-0.0867662	0.12959	0.192119	0.500289	0.117692	0.07704	-0.0402526	-0.0791688	-0.0108645	0.102183	-0.425267	1	-0.0585608	-0.0508092	-0.136781	-0.0443697	0.0416532	-0.0275081	0.12959	-0.104932	-0.0498952	0.374348	0.753173	-0.150663	-0.164634	0.009879	0.172516	0.382722	0.330509	0.0254608	-0.030496	0.00316748	0.647551	-0.425267	0.115881	0.0537129	-0.0217393	0.0876633	0.0290773	0.148888	0.0543883	0.0713744	-0.121443	-0.137355	0.224544	0.260519	0.0801296	0.187874	0.000300956
X3.4.Dihydroxyhydrocinnamic.acid.1	-0.0294956	-0.0546934	-0.00899411	-0.063367	-0.0241842	-0.0105385	0.320298	-0.0241065	0.0279607	-0.04145	-0.0438231	-0.0585608	1	-0.0662265	0.0184916	-0.0525625	-0.0575305	-0.0412987	-0.0546934	-0.0599112	-0.00014523	-0.0537291	-0.00394977	-0.0346135	0.0671298	-0.0854133	-0.0209831	-0.0256664	-0.0486243	0.166308	-0.0186728	0.0561956	-0.0299656	-0.0438231	0.348188	0.572178	0.623887	0.807459	0.330446	0.844725	0.446631	0.240834	-0.0218718	-0.0262442	-0.0270853	0.0433324	-0.0233294	0.130808	-0.00813927
X3.4.Dihydroxyphenylacetic.acid	0.484538	0.161672	0.229199	0.0560261	0.0532417	-0.0438141	0.481592	0.0287819	0.518618	0.587191	0.259693	-0.0508092	-0.0662265	1	0.223178	0.469511	0.125284	0.321182	0.161672	0.44954	0.0477322	-0.0854461	-0.0320817	0.151718	0.453899	0.518507	0.043348	0.223912	-0.0458313	0.27122	-0.0221151	-0.0880679	0.113081	0.259693	0.459847	0.33652	0.0621757	-0.0263146	0.502733	-0.0515164	0.456621	0.245617	0.206794	0.319801	0.0261529	0.0346378	-0.0996883	0.181622	0.0344728
X3.4.5triCQA_8.99_677.1522	-0.0335004	0.275155	0.0105849	0.0824629	-0.0264283	-0.119283	0.152381	-0.0675653	0.0783437	0.13692	0.057331	-0.136781	0.0184916	0.223178	1	0.448856	-0.116911	0.308848	0.275155	0.344054	-0.0113657	-0.0638778	-0.0631709	0.158372	0.08735	0.236258	-0.0201506	0.144315	-0.0414532	0.0314547	-0.0241721	-0.072417	0.00355244	0.057331	0.153964	0.0871122	0.100452	-0.010939	0.173375	-0.0583963	0.212438	0.0757033	0.0589512	0.431614	0.108403	0.0242531	-0.130387	0.0853685	-0.0762822
X4.Hydroxy.3.Methoxymandelic.acid	0.225943	0.301546	0.152246	0.186616	0.0444407	-0.19101	0.345052	-0.00187934	0.224816	0.348775	0.120781	-0.0443697	-0.0525625	0.469511	0.448856	1	-0.0273979	0.364827	0.301546	0.558472	0.0557424	-0.102933	-0.0790947	0.0378776	0.211089	0.430173	-0.0178647	0.267579	0.0106789	0.158354	0.0106706	-0.120912	0.0607955	0.120781	0.245329	0.163926	0.0762419	-0.0295124	0.261361	-0.120722	0.224906	0.0767085	0.209068	0.555593	0.0155044	-0.0306938	-0.0470951	0.104533	0.0108039
X4.Hydroxymethyl.3.methoxyphenoxyacetic.acid	0.0756396	-0.00388053	0.0124339	0.0567866	0.0851285	-0.0237692	-0.00677903	-0.0778092	0.097681	0.179579	-0.102764	0.0416532	-0.0575305	0.125284	-0.116911	-0.0273979	1	-0.238516	-0.00388053	-0.0386146	-0.0972455	0.0992388	0.0494241	0.172516	0.131971	0.197704	0.10696	0.0696498	0.0969812	-0.0647638	-0.12753	-0.13712	0.165348	-0.102764	0.00358123	-0.0100664	-0.0276747	-0.0629302	0.0419481	0.0418035	0.0942404	0.0233977	0.166387	-0.0328098	-0.0672391	0.0199417	0.111474	-0.0324749	-0.0518702
X4.Hydroxymethyl.3.methoxyphenoxyacetic.acid.1	0.0898077	0.365538	0.0776183	0.129996	0.0537472	-0.0802764	0.188516	-0.0321864	0.163171	0.231668	0.108546	-0.0275081	-0.0412987	0.321182	0.308848	0.364827	-0.238516	1	0.365538	0.459943	-0.0381627	-0.0550432	-0.0323759	-0.0213342	0.149454	0.28685	-0.0488713	0.265195	-0.048773	0.0649079	-0.0212172	0.0281043	-0.0167664	0.108546	0.206516	0.124741	-0.0165532	-0.00841312	0.206166	-0.0558208	0.204813	0.0769789	0.0950167	0.452143	-0.00573105	0.00209295	-0.105724	-0.0138991	-0.0518019
X4.Methoxyglucobrassicin	-0.0541754	1	0.0822622	0.366702	0.0313873	-0.124749	0.0509091	-0.0687649	0.021531	0.0607593	-0.0803764	0.12959	-0.0546934	0.161672	0.275155	0.301546	-0.00388053	0.365538	1	0.55648	-0.000667141	0.227338	0.140945	-0.113082	-0.000989464	0.152054	0.0865493	0.383085	0.312527	-0.0104588	-0.0422762	0.09488	0.0996967	-0.0803764	-0.00397557	-0.0298204	0.0707393	0.00944075	0.0557647	-0.14495	0.0478044	-0.065542	-0.0458178	0.472095	0.0198096	-0.086672	-0.133205	-0.114164	-0.0581902
X4.O.pcoumaroylshikimic.acid	0.192094	0.55648	0.0660176	0.265819	0.0646635	-0.09325	0.206341	-0.0135088	0.158151	0.284869	0.204776	-0.104932	-0.0599112	0.44954	0.344054	0.558472	-0.0386146	0.459943	0.55648	1	0.0286944	0.0935048	-0.0330788	-0.0413899	0.181165	0.435682	0.0432211	0.393308	0.181015	0.0140923	-0.0331293	0.0423812	-0.107717	0.204776	0.185663	0.093182	0.144135	-0.0307743	0.185647	-0.159176	0.203312	0.0114301	0.0826667	0.722363	-0.0602401	-0.0780046	-0.153441	-0.0621529	-0.0653976
X4.8.Dihydroxyquinoline.2.carboxylic.acid	0.315194	-0.000667141	0.0213176	-0.0596437	-0.0398128	-0.00702813	0.085136	0.744199	0.0634131	-0.0702737	0.000828406	-0.0498952	-0.00014523	0.0477322	-0.0113657	0.0557424	-0.0972455	-0.0381627	-0.000667141	0.0286944	1	-0.0448792	0.0278633	-0.0187786	0.214229	-0.048877	-0.00795586	-0.049931	-0.0605818	0.415215	0.745074	-0.00778273	-0.0218754	0.000828406	-0.0031084	0.0544327	0.0502246	0.0388902	0.0377925	0.00890927	0.0495854	0.0134711	0.0289424	0.00129222	-0.0265326	-0.012905	-0.0187932	0.00220995	-0.0172084
X5.6.Dimethylbenzimidazole	-0.0194299	0.227338	0.210399	0.355161	0.0744415	0.0223867	-0.00535578	0.000310363	-0.0128858	0.0346543	-0.223509	0.374348	-0.0537291	-0.0854461	-0.0638778	-0.102933	0.0992388	-0.0550432	0.227338	0.0935048	-0.0448792	1	0.377764	-0.185111	-0.147763	-0.0202554	0.169458	0.292082	0.212187	0.026253	0.0165974	0.11225	0.263934	-0.223509	-0.0351931	-0.0704605	0.00600187	0.0515542	-0.0530941	-0.0298147	-0.0298545	-0.021994	-0.191987	0.0099862	0.275264	-0.000186862	0.00348472	0.0506036	-0.0312457
X5.6.Dimethylbenzimidazole.1	0.0542341	0.140945	0.174168	0.450701	0.183999	0.0742143	-0.000409395	0.0735238	-0.0338008	0.122303	-0.350345	0.753173	-0.00394977	-0.0320817	-0.0631709	-0.0790947	0.0494241	-0.0323759	0.140945	-0.0330788	0.0278633	0.377764	1	-0.128374	-0.191325	0.01484	0.165946	0.376496	0.332582	-0.0194752	0.106668	-0.0156093	0.523709	-0.350345	0.0187559	-0.0110945	0.00535837	0.0825844	-0.0268258	0.147363	0.0382514	0.00761138	-0.095752	-0.0843589	0.278349	0.163799	0.0468538	0.127592	-0.0519513
X5.7.Dihydroxy.4..methoxyisoflavone	0.03384	-0.113082	0.0183091	-0.184976	-0.0634044	-0.0170446	0.092978	-0.00855499	0.0184764	0.157281	-0.0147059	-0.150663	-0.0346135	0.151718	0.158372	0.0378776	0.172516	-0.0213342	-0.113082	-0.0413899	-0.0187786	-0.185111	-0.128374	1	0.110865	0.22803	0.104526	-0.0695413	-0.0980956	0.00705331	-0.0108148	-0.204747	0.0983854	-0.0147059	0.133634	-0.00460349	0.0225003	-0.0885682	0.0628098	0.111938	0.338299	-0.0146189	0.444132	0.0904066	-0.119221	0.378311	0.0475633	0.0453526	-0.0457827
X6.Hydroxynicotinic.acid	0.361781	-0.000989464	0.0579372	-0.154736	-0.00888587	0.105496	0.291335	0.290601	0.278743	0.223644	0.336565	-0.164634	0.0671298	0.453899	0.08735	0.211089	0.131971	0.149454	-0.000989464	0.181165	0.214229	-0.147763	-0.191325	0.110865	1	0.3655	0.0125839	-0.0593544	-0.0867391	0.189513	0.235468	-0.0542087	-0.0691524	0.336565	0.221834	0.20114	0.0965956	0.0529611	0.276238	0.0251042	0.265293	0.0553616	0.244711	0.154198	-0.13076	-0.0309968	-0.0366215	0.126106	0.0817201
X6.7.Dimethylrihityl.lumazine	0.331578	0.152054	0.132058	0.382689	0.191188	-0.141819	0.273721	0.00134041	0.297862	0.540243	0.114762	0.009879	-0.0854133	0.518507	0.236258	0.430173	0.197704	0.28685	0.152054	0.435682	-0.048877	-0.0202554	0.01484	0.22803	0.3655	1	0.188609	0.497239	0.221596	0.0105524	-0.046061	-0.116969	0.0621644	0.114762	0.256	0.148256	0.0652482	-0.0769021	0.25963	-0.0944211	0.331933	0.0709074	0.31187	0.413143	0.00237264	0.051372	0.020328	0.170107	-0.0804734
X9.hydroxy..10E..12Z..15Z..octadecatrienoic.acid	0.0385142	0.0865493	0.335485	0.315562	0.0667487	-0.046879	0.211207	0.0224478	0.132322	0.154173	-0.12751	0.172516	-0.0209831	0.043348	-0.0201506	-0.0178647	0.10696	-0.0488713	0.0865493	0.0432211	-0.00795586	0.169458	0.165946	0.104526	0.0125839	0.188609	1	0.164112	0.572037	0.16786	-0.010623	-0.126711	0.274577	-0.12751	0.031538	0.0259078	-0.0209117	0.00350016	0.0696005	-0.0359638	0.0858436	0.0741947	0.126308	-0.0149258	0.0212758	0.05027	-0.00817541	0.123793	-0.0586579
X9.hydroxy..10E..12Z..15Z..octadecatrienoic.acid.1	0.133575	0.383085	0.171849	0.777217	0.288925	-0.223078	0.0816401	-0.108088	0.118671	0.365706	-0.188006	0.382722	-0.0256664	0.223912	0.144315	0.267579	0.0696498	0.265195	0.383085	0.393308	-0.049931	0.292082	0.376496	-0.0695413	-0.0593544	0.497239	0.164112	1	0.416985	-0.0629446	-0.120146	-0.0153984	0.218589	-0.188006	0.132272	0.0356685	0.12468	0.0386327	0.0793354	-0.0196743	0.208105	0.00875948	-0.0291064	0.318228	0.209224	0.114793	0.0205912	0.141487	-0.0626552
X9.hydroxy..10E..12Z..15Z..octadecatrienoic.acid.2	-0.0276013	0.312527	0.145249	0.685132	0.22781	-0.141307	-0.0135914	-0.00881986	0.0358361	0.136006	-0.19297	0.330509	-0.0486243	-0.0458313	-0.0414532	0.0106789	0.0969812	-0.048773	0.312527	0.181015	-0.0605818	0.212187	0.332582	-0.0980956	-0.0867391	0.221596	0.572037	0.416985	1	-0.0690814	-0.0254317	-0.0446126	0.205028	-0.19297	-0.0462457	-0.0349405	0.00895483	-0.00472188	-0.0222287	-0.0433728	-0.0108355	-0.0134689	-0.0370977	0.0324377	0.0804989	-0.0731083	-0.0151928	0.0579272	-0.0351621
Adenosine.3..5..cyclic.monophosphate	0.240844	-0.0104588	0.735909	-0.0716705	-0.0343584	0.030327	0.712785	0.293523	0.500096	0.115126	-0.0533377	0.0254608	0.166308	0.27122	0.0314547	0.158354	-0.0647638	0.0649079	-0.0104588	0.0140923	0.415215	0.026253	-0.0194752	0.00705331	0.189513	0.0105524	0.16786	-0.0629446	-0.0690814	1	0.266087	-0.0383379	0.332661	-0.0533377	0.452152	0.507692	0.097061	0.198167	0.47375	0.200797	0.350125	0.306399	0.0392034	0.000243866	-0.0242925	-0.00903896	-0.0344784	0.369681	-0.0201032
Adipic.acid	0.428628	-0.0422762	0.0176757	-0.0516858	-0.0158257	-0.0080581	0.0440746	0.968237	-0.000224254	-0.0497925	0.00676927	-0.030496	-0.0186728	-0.0221151	-0.0241721	0.0106706	-0.12753	-0.0212172	-0.0422762	-0.0331293	0.745074	0.0165974	0.106668	-0.0108148	0.235468	-0.046061	-0.010623	-0.120146	-0.0254317	0.266087	1	0.017095	-0.0191901	0.00676927	-0.0414692	-0.0127812	-0.0304492	0.0487963	-0.0254342	0.00875806	-0.0073097	-0.0256981	-0.0178368	-0.0192239	0.00851855	-0.00395723	-0.00922829	-0.0137514	-0.0148912
Adipic.acid.1	-0.0375406	0.09488	-0.00120126	-0.053158	0.0443812	0.0587155	-0.0785163	0.0128795	-0.0110653	-0.174415	0.0917652	0.00316748	0.0561956	-0.0880679	-0.072417	-0.120912	-0.13712	0.0281043	0.09488	0.0423812	-0.00778273	0.11225	-0.0156093	-0.204747	-0.0542087	-0.116969	-0.126711	-0.0153984	-0.0446126	-0.0383379	0.017095	1	-0.0622187	0.0917652	-0.0735171	-0.0367052	-0.0223509	0.117327	-0.0636092	0.0289127	-0.106096	-0.0447386	-0.129636	-0.0533293	0.0454062	-0.000647415	-0.00395057	-0.121232	-0.0562226
Adipic.acid.2	0.00167417	0.0996967	0.540856	0.269988	0.0610631	0.0766743	0.377225	-0.0389963	0.159459	0.238068	-0.455679	0.647551	-0.0299656	0.113081	0.00355244	0.0607955	0.165348	-0.0167664	0.0996967	-0.107717	-0.0218754	0.263934	0.523709	0.0983854	-0.0691524	0.0621644	0.274577	0.218589	0.205028	0.332661	-0.0191901	-0.0622187	1	-0.455679	0.0564686	0.0125446	-0.0129173	0.0108886	0.0424364	0.142162	0.0968876	-0.0146089	0.04846	-0.0951983	0.160545	0.303646	0.163926	0.203006	-0.00921939
Adipic.acid.3	0.258369	-0.0803764	-0.159606	-0.318393	-0.0356828	0.0361134	0.0032552	0.0794043	0.0880482	0.0699464	1	-0.425267	-0.0438231	0.259693	0.057331	0.120781	-0.102764	0.108546	-0.0803764	0.204776	0.000828406	-0.223509	-0.350345	-0.0147059	0.336565	0.114762	-0.12751	-0.188006	-0.19297	-0.0533377	0.00676927	0.0917652	-0.455679	1	0.104131	0.0729482	0.0448289	-0.0567376	0.122478	-0.0944892	0.0666773	0.0208193	0.0237476	0.138242	-0.133626	-0.112573	-0.12567	-0.0827414	0.037972
Alanyisoleucine	0.169898	-0.00397557	0.126644	0.057642	0.0158046	-0.053946	0.352811	-0.0252317	0.46957	0.332141	0.104131	0.115881	0.348188	0.459847	0.153964	0.245329	0.00358123	0.206516	-0.00397557	0.185663	-0.0031084	-0.0351931	0.0187559	0.133634	0.221834	0.256	0.031538	0.132272	-0.0462457	0.452152	-0.0414692	-0.0735171	0.0564686	0.104131	1	0.886685	0.272846	0.36869	0.875715	0.461757	0.823728	0.611526	0.112874	0.12729	0.0114445	0.131149	-0.0607019	0.446503	0.0185035
Alanyleucine	0.139077	-0.0298204	0.100317	0.017915	7.93244e-05	-0.044897	0.387099	0.00629175	0.486977	0.21928	0.0729482	0.0537129	0.572178	0.33652	0.0871122	0.163926	-0.0100664	0.124741	-0.0298204	0.093182	0.0544327	-0.0704605	-0.0110945	-0.00460349	0.20114	0.148256	0.0259078	0.0356685	-0.0349405	0.507692	-0.0127812	-0.0367052	0.0125446	0.0729482	0.886685	1	0.386955	0.54012	0.874498	0.601101	0.794013	0.639163	0.0308918	0.0368213	0.0074808	0.0578619	-0.0322165	0.415444	-0.00940947
Alanyleucine.1	0.0078925	0.0707393	-0.0187536	0.0607079	0.0510607	-0.0625581	0.22914	-0.0389901	0.0568268	0.0257209	0.0448289	-0.0217393	0.623887	0.0621757	0.100452	0.0762419	-0.0276747	-0.0165532	0.0707393	0.144135	0.0502246	0.00600187	0.00535837	0.0225003	0.0965956	0.0652482	-0.0209117	0.12468	0.00895483	0.097061	-0.0304492	-0.0223509	-0.0129173	0.0448289	0.272846	0.386955	1	0.494968	0.236872	0.512926	0.329581	0.174088	0.0106467	0.149922	-0.031195	0.0107968	-0.0141749	0.06206	-0.0504816
Alanymethionine	-0.0101223	0.00944075	0.0221915	0.00335626	-0.0334092	-0.0181638	0.254473	0.0366979	0.0515195	-0.0676192	-0.0567376	0.0876633	0.807459	-0.0263146	-0.010939	-0.0295124	-0.0629302	-0.00841312	0.00944075	-0.0307743	0.0388902	0.0515542	0.0825844	-0.0885682	0.0529611	-0.0769021	0.00350016	0.0386327	-0.00472188	0.198167	0.0487963	0.117327	0.0108886	-0.0567376	0.36869	0.54012	0.494968	1	0.324319	0.721247	0.401515	0.252164	-0.0559337	-0.0339016	0.0229407	0.0153071	-0.0242127	0.159233	-0.0319189
Alanyphenylalanine	0.166697	0.0557647	0.145879	0.0286332	-0.0224076	-0.0467974	0.424282	-0.00503486	0.525604	0.342815	0.122478	0.0290773	0.330446	0.502733	0.173375	0.261361	0.0419481	0.206166	0.0557647	0.185647	0.0377925	-0.0530941	-0.0268258	0.0628098	0.276238	0.25963	0.0696005	0.0793354	-0.0222287	0.47375	-0.0254342	-0.0636092	0.0424364	0.122478	0.875715	0.874498	0.236872	0.324319	1	0.396506	0.801254	0.609001	0.0837503	0.111113	0.0364739	0.0779537	-0.0511503	0.428081	0.0332269
Alanytryptophan	-0.0515812	-0.14495	0.000422399	-0.072155	-0.00372856	0.0208035	0.242261	0.00790227	0.0631409	0.0193498	-0.0944892	0.148888	0.844725	-0.0515164	-0.0583963	-0.120722	0.0418035	-0.0558208	-0.14495	-0.159176	0.00890927	-0.0298147	0.147363	0.111938	0.0251042	-0.0944211	-0.0359638	-0.0196743	-0.0433728	0.200797	0.00875806	0.0289127	0.142162	-0.0944892	0.461757	0.601101	0.512926	0.721247	0.396506	1	0.565836	0.295369	0.0139233	-0.130941	-0.0139382	0.26974	0.0253403	0.233024	0.0581786
Alanytyrosine	0.20073	0.0478044	0.0830065	0.0565137	-0.0259819	-0.0559691	0.391255	0.0202191	0.433536	0.437063	0.0666773	0.0543883	0.446631	0.456621	0.212438	0.224906	0.0942404	0.204813	0.0478044	0.203312	0.0495854	-0.0298545	0.0382514	0.338299	0.265293	0.331933	0.0858436	0.208105	-0.0108355	0.350125	-0.0073097	-0.106096	0.0968876	0.0666773	0.823728	0.794013	0.329581	0.401515	0.801254	0.565836	1	0.491581	0.193071	0.177395	0.073488	0.308724	-0.0297658	0.402103	-0.051262
Alanyvaline	0.0660788	-0.065542	0.0180077	0.0315863	-0.0569657	-0.0568262	0.156907	-0.00998983	0.300807	0.104281	0.0208193	0.0713744	0.240834	0.245617	0.0757033	0.0767085	0.0233977	0.0769789	-0.065542	0.0114301	0.0134711	-0.021994	0.00761138	-0.0146189	0.0553616	0.0709074	0.0741947	0.00875948	-0.0134689	0.306399	-0.0256981	-0.0447386	-0.0146089	0.0208193	0.611526	0.639163	0.174088	0.252164	0.609001	0.295369	0.491581	1	0.0554338	-0.0269634	0.00126197	0.0653694	-0.0286831	0.452989	0.0166759
alpha.Tocopherol.acetate	0.0610264	-0.0458178	0.0120304	-0.12222	-0.0761482	0.018383	0.132537	0.0243491	0.0804551	0.165763	0.0237476	-0.121443	-0.0218718	0.206794	0.0589512	0.209068	0.166387	0.0950167	-0.0458178	0.0826667	0.0289424	-0.191987	-0.095752	0.444132	0.244711	0.31187	0.126308	-0.0291064	-0.0370977	0.0392034	-0.0178368	-0.129636	0.04846	0.0237476	0.112874	0.0308918	0.0106467	-0.0559337	0.0837503	0.0139233	0.193071	0.0554338	1	0.133546	-0.0911714	0.116126	0.0196801	0.144222	0.0307332
Ampelopsin	0.125858	0.472095	0.0445821	0.180309	0.00412062	-0.123165	0.155487	-0.036972	0.0299665	0.258476	0.138242	-0.137355	-0.0262442	0.319801	0.431614	0.555593	-0.0328098	0.452143	0.472095	0.722363	0.00129222	0.0099862	-0.0843589	0.0904066	0.154198	0.413143	-0.0149258	0.318228	0.0324377	0.000243866	-0.0192239	-0.0533293	-0.0951983	0.138242	0.12729	0.0368213	0.149922	-0.0339016	0.111113	-0.130941	0.177395	-0.0269634	0.133546	1	-0.079162	-0.0882773	-0.140719	-0.0108397	-0.0845676
Aphidicolin	0.00414231	0.0198096	0.0507035	0.165043	0.0202709	-0.0695718	0.0354459	-0.0167869	0.0368175	0.111053	-0.133626	0.224544	-0.0270853	0.0261529	0.108403	0.0155044	-0.0672391	-0.00573105	0.0198096	-0.0602401	-0.0265326	0.275264	0.278349	-0.119221	-0.13076	0.00237264	0.0212758	0.209224	0.0804989	-0.0242925	0.00851855	0.0454062	0.160545	-0.133626	0.0114445	0.0074808	-0.031195	0.0229407	0.0364739	-0.0139382	0.073488	0.00126197	-0.0911714	-0.079162	1	0.082868	-0.0053598	0.0649047	-0.0389553
Apigenin	0.0128806	-0.086672	0.0240979	-0.0124642	-0.0424316	-0.00749728	0.0354989	-0.000838222	0.0101993	0.105785	-0.112573	0.260519	0.0433324	0.0346378	0.0242531	-0.0306938	0.0199417	0.00209295	-0.086672	-0.0780046	-0.012905	-0.000186862	0.163799	0.378311	-0.0309968	0.051372	0.05027	0.114793	-0.0731083	-0.00903896	-0.00395723	-0.000647415	0.303646	-0.112573	0.131149	0.0578619	0.0107968	0.0153071	0.0779537	0.26974	0.308724	0.0653694	0.116126	-0.0882773	0.082868	1	0.313406	0.114356	-0.00605858
Apigenin.7.O.glucoside	-0.0318399	-0.133205	-0.0347886	-0.000383891	-0.0368482	-0.0298114	-0.0486393	-0.0186635	0.00814306	-0.0865953	-0.12567	0.0801296	-0.0233294	-0.0996883	-0.130387	-0.0470951	0.111474	-0.105724	-0.133205	-0.153441	-0.0187932	0.00348472	0.0468538	0.0475633	-0.0366215	0.020328	-0.00817541	0.0205912	-0.0151928	-0.0344784	-0.00922829	-0.00395057	0.163926	-0.12567	-0.0607019	-0.0322165	-0.0141749	-0.0242127	-0.0511503	0.0253403	-0.0297658	-0.0286831	0.0196801	-0.140719	-0.0053598	0.313406	1	0.0526774	0.00871685
Arginyphenylalanine	0.053776	-0.114164	0.272511	0.16287	-0.0452404	0.0143584	0.305088	-0.0118157	0.243771	0.22799	-0.0827414	0.187874	0.130808	0.181622	0.0853685	0.104533	-0.0324749	-0.0138991	-0.114164	-0.0621529	0.00220995	0.0506036	0.127592	0.0453526	0.126106	0.170107	0.123793	0.141487	0.0579272	0.369681	-0.0137514	-0.121232	0.203006	-0.0827414	0.446503	0.415444	0.06206	0.159233	0.428081	0.233024	0.402103	0.452989	0.144222	-0.0108397	0.0649047	0.114356	0.0526774	1	0.176533
AsparaginyIsoleucine	-0.00959198	-0.0581902	-0.0256061	-0.0500212	0.0338059	-0.0328437	0.00481466	-0.00591229	-0.018886	-0.0404123	0.037972	0.000300956	-0.00813927	0.0344728	-0.0762822	0.0108039	-0.0518702	-0.0518019	-0.0581902	-0.0653976	-0.0172084	-0.0312457	-0.0519513	-0.0457827	0.0817201	-0.0804734	-0.0586579	-0.0626552	-0.0351621	-0.0201032	-0.0148912	-0.0562226	-0.00921939	0.037972	0.0185035	-0.00940947	-0.0504816	-0.0319189	0.0332269	0.0581786	-0.051262	0.0166759	0.0307332	-0.0845676	-0.0389553	-0.00605858	0.00871685	0.176533	1
AsparaginyIsoleucine.1	0.0859284	-0.0640424	0.20826	0.0863208	0.0159291	-0.00524119	0.290765	0.000288315	0.450946	0.159288	0.0395647	0.15372	0.0659154	0.303619	0.0828982	0.222752	0.0280809	0.0739652	-0.0640424	0.0926697	0.0388609	-0.0524774	0.0384478	-0.0478624	0.192497	0.153203	0.0351269	0.0349553	0.0356716	0.492907	-0.010257	-0.0525661	0.0970376	0.0395647	0.637068	0.642384	0.0583759	0.158484	0.640164	0.164994	0.464327	0.520884	0.0466885	0.0122572	0.0298069	-0.0245753	-0.010179	0.463918	0.0120474
asparaginyleucine	0.0184178	0.0563755	0.159364	0.00327983	-0.00591768	-0.00348947	0.253395	-0.0278987	0.361745	0.192617	0.0386719	0.141911	0.278105	0.318517	0.0743628	0.0261594	-0.0142463	0.154456	0.0563755	0.068853	-0.00398034	0.00868588	0.0189309	0.226767	0.139723	0.0910061	0.0988359	0.0798733	-0.00421141	0.472853	-0.0403077	0.00698145	0.111739	0.0386719	0.832811	0.783303	0.189235	0.329401	0.76688	0.448724	0.800091	0.538636	0.0622953	0.0251759	-0.00233681	0.236223	-0.0914627	0.337463	-0.0231956
Asparaginymethionine	0.160505	-0.121816	0.125151	-0.0442261	-0.0113902	0.0496613	0.348537	0.0665313	0.339102	0.28146	0.0666645	0.0179391	0.0881837	0.266446	0.0705353	0.0892393	-0.139702	0.0841665	-0.121816	-0.0266256	0.0578769	-0.1114	0.025836	-0.00918471	0.170954	0.100303	0.0694267	-0.0511069	-0.0231663	0.191802	0.0630987	-0.0885273	0.074633	0.0666645	0.236264	0.254974	0.087048	0.0448556	0.339749	0.0984908	0.241163	0.331434	0.0798707	-0.0361525	0.0309216	0.0132772	-0.0153995	0.31521	0.197549
Asparaginyphenylalanine	0.123015	-0.0423862	0.153162	-0.00389363	0.0298991	0.0154138	0.428748	0.155186	0.393415	0.263354	0.0383252	0.0899162	0.527649	0.296651	0.145741	0.132802	-0.020761	0.0960811	-0.0423862	-0.00968736	0.155463	-0.0421271	0.0846569	0.0901042	0.269972	0.121478	0.101955	0.00608796	-0.00667833	0.490884	0.152712	-0.0551782	0.130709	0.0383252	0.757404	0.82595	0.326617	0.478627	0.809382	0.574262	0.7631	0.546883	0.0546226	-0.0106166	0.0703748	0.0996194	-0.0434583	0.435204	0.0305636
AsparaginyTryptophan	-0.0548739	0.0707241	0.00430078	0.0403553	-0.0500966	0.0318984	0.0148878	-0.00850079	-0.00338299	0.00867905	-0.120239	0.100088	0.198839	-0.0849007	-0.0628804	-0.106488	0.00938059	-0.0136936	0.0707241	-0.110753	-0.00731084	0.0291361	0.0240323	-0.041292	-0.00934657	-0.147798	-0.0501777	0.0496154	0.106673	0.0753148	0.0051919	-0.0253708	0.0519929	-0.120239	0.10887	0.169008	0.0690279	0.158559	0.116711	0.221261	0.162903	0.0738841	-0.042319	-0.0594625	0.0701311	-0.0179464	-0.0313643	0.10212	0.0401806
Asparaginytyrosine	0.161429	-0.0396794	0.0319191	0.0681574	0.0738258	-0.0350774	0.0453819	0.188441	0.0540569	0.282627	0.0142403	0.0931274	-0.00325797	0.164943	0.0763521	-0.023696	0.05004	0.0787611	-0.0396794	0.0451091	0.124878	0.0681108	0.082599	0.49436	0.0751448	0.17517	0.145803	0.201426	0.0312105	0.0202739	0.180134	-0.0184248	0.111923	0.0142403	0.261805	0.0824336	0.0662167	0.00826195	0.150337	0.190817	0.48324	0.0689391	0.159946	0.0468836	0.0728006	0.419145	-0.0300131	0.122246	-0.0689999
Asparaginytyrosine.1	0.402739	-0.063426	0.0442441	-0.0894019	-0.0289838	-0.0149519	0.0910136	0.95454	0.0196574	-0.0877777	0.00860175	-0.0625879	0.0689394	-0.0458635	-0.0487685	-0.0317662	-0.172	-0.0483266	-0.063426	-0.078664	0.740667	-0.0195171	0.0771266	-0.0344266	0.220948	-0.111238	-0.00875752	-0.174381	-0.0435931	0.322692	0.97761	0.0129407	-0.0256746	0.00860175	-0.0136483	0.0497858	0.0176407	0.120017	0.0162244	0.0762807	0.0172113	0.0158603	-0.0239965	-0.0760988	-0.00824631	-0.0154825	-0.0371994	-0.00764384	-0.00455386
Aspartyleucine	0.290866	-0.120618	0.760997	-0.0789472	-0.0200233	0.0266381	0.730401	0.0658006	0.556647	0.242006	0.0118148	0.0368159	0.131659	0.317275	0.0387713	0.144009	0.0234639	0.0309529	-0.120618	-0.0400598	0.0791829	-0.0237328	-0.0228625	0.126804	0.210354	0.117478	0.214525	-0.0606817	-0.0397095	0.84195	0.0208146	-0.0870984	0.354584	0.0118148	0.486798	0.485555	0.045259	0.140867	0.465372	0.194284	0.389581	0.273174	0.109143	-0.0462813	-0.0450218	-0.000603747	-0.0320121	0.41085	0.00488077
Aspartyphenylalanine	0.00749855	-0.0565117	0.0370457	-0.0216882	-0.0263348	-0.0146749	0.0649464	0.02892	0.280465	-0.0210484	0.0178546	0.112313	0.23578	0.134706	-0.0297301	-0.00399843	-0.0306015	0.0174989	-0.0565117	-0.0484385	0.0648687	-0.031001	-0.00748907	-0.0258144	0.0351546	-0.0779591	-0.0343679	-0.0851635	-0.0549637	0.483713	0.0256778	-0.00604096	-0.0369585	0.0178546	0.74651	0.788472	0.126216	0.31251	0.661966	0.366483	0.533921	0.563508	-0.0324988	-0.0687193	-0.0516936	-0.0197298	-0.0546601	0.359472	0.0549401
Aspartytryptophan	0.0231397	-0.0489112	0.160484	0.0778686	0.000752845	-0.08124	0.253167	0.203913	0.113005	0.0166456	-0.165337	0.0561344	0.372203	-0.0614505	0.13643	0.010008	-0.0442198	-0.0334979	-0.0489112	-0.14566	0.17132	0.0463847	0.101165	-0.000450496	0.00985404	-0.0624793	0.0277825	0.0289479	0.029357	0.354364	0.244709	-0.0873078	0.131729	-0.165337	0.319935	0.386621	0.231405	0.350812	0.298285	0.38122	0.335804	0.162506	-0.0524519	-0.0283517	0.108443	0.0344269	0.162509	0.361311	0.00242637
Aspartytyrosine	-0.107227	0.0777156	0.443177	0.041722	-0.0456647	0.0728468	0.404966	-0.0529274	0.185823	0.000820573	-0.216556	0.2404	0.401545	0.00776841	0.0235071	-0.0141174	-0.0500002	0.030052	0.0777156	-0.0499393	-0.0154389	0.050574	0.0960721	0.0354444	-0.0332844	-0.056973	0.0520355	0.0345673	-0.0491124	0.507018	-0.02428	0.0407117	0.327352	-0.216556	0.413737	0.455449	0.260645	0.371584	0.374641	0.441982	0.33711	0.321086	0.0313162	-0.00531428	-0.0227848	0.135897	-0.070943	0.273045	-0.036341
Aspartyvaline	0.184185	0.00179548	0.904819	-0.0157003	0.00164345	0.0532715	0.793343	0.0164052	0.400407	0.255083	-0.039465	0.026262	0.0367301	0.277099	0.0705298	0.169056	-0.0266562	0.123803	0.00179548	0.0365888	-0.01888	0.0672682	0.0160901	0.0694986	0.133062	0.119723	0.251577	0.0140953	-0.0104987	0.728289	-0.0131258	-0.0464657	0.432936	-0.039465	0.190991	0.164586	0.0176805	0.0297818	0.229933	0.0526479	0.13884	0.0882067	0.0962206	0.068494	0.0015422	-0.00860356	-0.0731566	0.340191	0.076192
Astragalin	0.337191	-0.00837732	-0.0391716	-0.0416475	0.00955276	-0.0126905	0.125235	-0.0121201	0.0808336	0.275099	0.234651	-0.0585464	-0.0404608	0.37585	-0.014538	0.378178	-0.0260814	0.0511594	-0.00837732	0.439974	0.0582684	-0.0388501	-0.10127	-0.0592266	0.188912	0.193684	-0.0314401	0.0782759	-0.0340148	0.00277778	-0.0431358	-0.0113041	-0.0828835	0.234651	0.0860236	0.0412597	-0.00445861	-0.0383379	0.0735981	-0.0979234	0.0639066	0.00333852	0.00958754	0.309577	-0.112561	-0.00457877	-0.0237501	-0.0803158	-0.0119825
beta.hydroxycapric.acid	0.368248	0.13166	0.209695	0.26216	0.16386	-0.097855	0.484043	-0.0342951	0.593078	0.562813	0.0437807	0.176262	0.20094	0.522057	0.139513	0.312282	0.0878803	0.261101	0.13166	0.267193	-0.0704649	0.0651051	0.208349	0.0124733	0.207994	0.377982	0.115501	0.360756	0.106994	0.135084	-0.0662353	-0.0597805	0.225924	0.0437807	0.419399	0.390578	0.224991	0.172154	0.455651	0.203347	0.445713	0.198121	0.124444	0.131406	0.122357	0.129589	-0.0247503	0.172889	0.148375
beta.Hydroxylauric.acid	0.355822	-0.00195224	0.196408	-0.123445	0.0566572	0.0147194	0.377591	0.524002	0.342601	0.193647	0.0955743	-0.0728487	0.127016	0.261084	-0.0042114	0.128812	-0.0642676	0.0748661	-0.00195224	0.0812998	0.383889	-0.0452076	0.00212597	-0.121426	0.253202	0.017734	0.0596512	-0.140535	-0.0576006	0.40168	0.51366	0.0282724	0.0437296	0.0955743	0.183079	0.252529	0.0837253	0.166371	0.243998	0.107092	0.175497	0.0680685	-0.00436035	0.00253099	0.0152418	-0.0612502	-0.133556	0.0201012	0.0973222
beta.Hydroxypalmitic.acid	0.297614	-0.0404952	0.0992984	-0.0252484	-0.0179565	0.0174586	0.0458187	0.658137	0.155839	-0.0405541	-0.0179885	0.130562	-0.0158495	0.0235869	-0.0756296	-0.0115747	-0.114032	0.0113667	-0.0404952	-0.0732663	0.516579	0.0237278	0.142506	-0.0717395	0.11319	-0.121127	-0.0267047	-0.127227	-0.0357837	0.491061	0.680205	-0.00304217	0.0394341	-0.0179885	0.36421	0.39223	-0.0527928	0.143559	0.325397	0.0966329	0.229977	0.278332	-0.0870084	-0.0800029	-0.005879	-0.0330078	0.0112205	0.213181	-0.0340824
Biotin	0.344678	-0.0761632	-0.00827524	-0.0912481	-0.0303212	-0.0125742	0.19338	0.786394	0.0228762	-0.0674172	-0.0138761	-0.0615388	0.523783	-0.0836636	-0.0331751	-0.0520519	-0.172167	-0.0460286	-0.0761632	-0.0932374	0.613555	-0.0358222	0.073535	-0.0643434	0.197752	-0.125431	-0.028878	-0.142113	-0.0644908	0.301052	0.810301	0.0361552	-0.0364368	-0.0138761	0.143067	0.302169	0.305015	0.473514	0.154718	0.468167	0.214653	0.105907	-0.0562163	-0.060903	-0.0113325	0.0300276	-0.0315348	0.0307708	0.00105565
C.hexosyl.luteolin.O.hexoside	0.143556	0.304144	0.167106	0.812658	0.245976	-0.201564	0.0726532	-0.0183332	0.180932	0.293255	-0.210742	0.395495	-0.0752287	0.157742	0.0805832	0.284643	0.0502319	0.142508	0.304144	0.340905	-0.0115594	0.210559	0.305394	-0.156373	-0.0468442	0.469186	0.169625	0.634816	0.537821	-0.0102216	-0.034808	-0.113674	0.180068	-0.210742	0.122237	0.0916646	0.101624	-0.015434	0.076791	-0.0829265	0.082004	0.0772685	-0.0580201	0.237338	0.0708883	-0.00501947	0.000595397	0.129236	-0.0937711
Caffeic.acid	-0.14997	-0.0932486	-0.0463083	-0.125284	-0.0181052	0.015659	0.0458465	-0.0713074	-0.0149063	-0.0173965	-0.114104	0.0521447	0.100253	-0.0393512	0.0687548	-0.0280425	-0.0938138	-0.0986646	-0.0932486	-0.108663	-0.0387154	-0.0563695	0.00600628	0.140534	-0.0286465	-0.144337	-0.0111732	-0.111239	-0.0555019	0.0443941	-0.0366314	-0.0759792	0.0103303	-0.114104	0.188474	0.168252	0.01808	0.0990705	0.150761	0.142669	0.228674	0.0755735	-0.0299877	-0.080384	0.0447771	0.0383204	-0.025276	0.077575	0.0596918
Caffeic.acid.1	-0.293974	-0.0562283	0.0955999	0.0436944	-0.0187831	0.0473999	0.0587075	-0.129751	-0.0425341	0.0576938	-0.244832	0.296456	0.110985	-0.114971	0.120281	-0.0737324	-0.126637	0.0161754	-0.0562283	-0.191149	-0.0421901	-0.0357128	0.118967	0.235302	-0.128928	-0.0788897	0.0773392	0.0498765	0.000121684	0.141142	-0.0833729	-0.0763096	0.284583	-0.244832	0.227658	0.163775	0.0548643	0.119766	0.163769	0.212749	0.277127	0.130467	0.0697378	-0.0148922	0.142349	0.186307	-0.0750073	0.249934	-0.00064837
Caffeoyl.spermidine.derivative	0.0130133	0.0048083	0.0953363	0.0386612	0.0898669	0.0145083	0.100272	-0.00538063	0.0258562	0.200568	0.013865	-0.0221455	0.0155271	0.106064	-0.00128659	-0.0302979	0.0607102	0.13298	0.0048083	0.109926	-0.0401983	-0.0365916	0.0200477	0.307239	0.0621843	0.160001	0.165538	0.0867913	0.129512	0.0403493	-0.0220575	-0.0530343	0.130874	0.013865	0.077558	0.00952148	-0.00431267	-0.0164282	0.0522584	0.0996843	0.238308	-0.0787896	0.153662	0.0496553	-0.0848873	0.263356	-0.0598433	0.0255608	-0.0380395
caffeoylquinic.acid.dervitives	0.0244792	0.00248785	0.0116362	0.209886	0.136213	-0.0203841	0.00963725	0.0481487	-0.0312431	0.21133	-0.0227923	0.161198	-0.0254096	0.012728	0.0799874	0.0536515	-0.0488134	0.231031	0.00248785	-0.026607	-0.0188514	0.0648254	0.176462	-0.0421901	-0.0553961	0.212495	0.0575949	0.177461	0.0943164	-0.0529103	0.0637173	-0.050505	0.0425043	-0.0227923	0.041188	-0.012291	-0.014551	0.0546366	0.0367027	0.0380632	0.049208	0.0392213	-0.0348359	0.122651	0.124302	-0.0816243	-0.025095	0.150655	-0.0298781
CafHex1_3.87_341.0879	-0.179921	-0.107852	-0.0469053	-0.0186179	-0.0781614	0.0534912	-0.0871484	-0.0531662	-0.0762239	-0.128512	-0.0436417	0.153761	-0.0216295	-0.125101	-0.075657	-0.0902395	-0.0653898	-0.102524	-0.107852	-0.173198	-0.00591895	-0.0634654	0.00701035	-0.0793783	-0.0558427	-0.188729	0.0339588	-0.128559	-0.0513113	0.0382692	-0.033672	-0.0696832	0.0927188	-0.0436417	0.0156545	0.0311575	-0.0788082	-0.0219611	0.0143015	-0.00355705	-0.0801285	0.0407547	0.0303272	-0.0962221	-0.0567867	-0.00169226	0.0645562	0.0608291	-0.00586948
CafHex2_4.09_341.0879	-0.0623708	-0.0900963	-0.0604307	-0.170604	-0.0298254	-0.00457334	0.0711539	-0.0456045	-0.0107748	0.0338411	0.00327196	-0.1006	0.289935	-0.0191892	0.155885	0.00268196	-0.0129244	-0.0853602	-0.0900963	-0.0758826	-0.0209168	-0.139951	-0.0813534	0.291244	0.00656895	-0.094427	0.00394983	-0.123175	-0.0773799	0.0146422	-0.0219732	-0.0442084	-0.0298114	0.00327196	0.142996	0.148315	0.18239	0.25188	0.0884695	0.30409	0.275064	0.024782	0.0379207	0.033153	-0.0548621	0.0519133	-0.0703262	0.0735797	-0.0328032
CafHex2_4.09_341.0879.1	0.241572	0.244751	0.0100675	0.230962	0.0766363	-0.0950784	0.124274	0.0033413	0.0993841	0.383867	0.115642	-0.0788505	-0.0374223	0.381763	0.199614	0.431413	0.130633	0.191479	0.244751	0.492464	-0.0572638	-0.0187498	0.00515916	0.0562134	0.156848	0.489063	0.105537	0.32188	0.122462	-0.064379	-0.0165042	-0.0725273	-0.0655013	0.115642	0.194592	0.0714523	0.0660162	-0.000771509	0.205827	-0.0788668	0.191805	0.0628211	0.0855761	0.428337	-0.0664258	-0.0224546	-0.0871743	0.0708366	-0.0545989
Catechin	0.382838	-0.062263	-0.0149421	-0.0505637	0.030508	0.0864986	0.0122222	0.121063	0.0322723	0.172424	0.143411	-0.103285	-0.0166986	0.138239	-0.0932696	0.0709008	0.080196	-0.0338246	-0.062263	0.329382	0.0289147	-0.00464162	-0.0605635	0.041756	0.125826	0.263928	0.00605303	0.101357	0.0199008	-0.0139775	0.0235509	0.0330407	-0.112338	0.143411	0.00988125	-0.0122184	-0.0296468	-0.00632702	-0.076603	-0.0220939	0.0119786	-0.0271663	0.102516	0.268111	-0.119361	-0.00171808	-0.0197385	-0.0121715	-0.0256731
chlorgenic.acid_Saleh_standards_353.088_4.91	0.425082	0.0830833	0.0576774	0.034571	0.107485	-0.0415709	0.295098	0.0457426	0.326898	0.454517	0.340755	-0.1918	-0.034141	0.577284	0.109394	0.362527	0.110825	0.261799	0.0830833	0.519129	0.0198775	-0.11146	-0.135552	0.0856881	0.405375	0.518171	0.0857257	0.199454	0.0491268	0.0444741	-0.0182826	-0.0356314	-0.109562	0.340755	0.241354	0.151133	0.0853739	-0.0402321	0.242967	-0.0960295	0.262936	0.0659661	0.260281	0.377947	-0.0782747	-0.064394	-0.131406	0.0142603	-0.0388813
Chlorogenic.acid.derv.	0.0972133	0.0364638	-0.0153008	0.0233375	0.0434328	0.062177	-0.00544494	0.0587651	-0.0265855	0.0714506	0.0568688	-0.0189875	-0.0316906	0.122575	-0.00123516	0.222013	0.100681	-0.0430798	0.0364638	0.278088	0.0952875	-0.000306517	-0.0340471	0.0460072	0.211739	0.253235	0.012143	0.135498	0.066925	0.00345077	0.00749208	-0.0137663	-0.081443	0.0568688	0.0362828	-0.0220516	0.0196545	-0.00413677	-0.0343888	-0.0419893	-0.0151339	-0.0538802	0.165434	0.286114	-0.0948471	-0.0169522	0.0523015	0.0302462	0.0471005
Chrysoeriol.5.O.hexoside	0.211709	0.354721	-0.00778324	0.129432	-0.0207037	-0.127078	0.161794	-0.047	0.0480568	0.244269	0.255645	-0.178008	-0.0623457	0.409362	0.463431	0.661053	-0.156167	0.39841	0.354721	0.775603	-0.0208324	-0.0315405	-0.138198	0.0343529	0.179679	0.428079	-0.0515014	0.232096	0.00837074	-0.032818	-0.0291712	-0.00621695	-0.17352	0.255645	0.168036	0.0616266	0.110105	-0.0575481	0.166791	-0.17781	0.171898	0.0223441	0.0814757	0.710676	-0.0435938	-0.0844771	-0.148694	-0.0302729	-0.0783812
cinnamic.acid.derivative	0.16062	-0.00526286	-0.00121858	0.0667573	0.020131	-0.016701	0.0875437	0.0256102	0.201171	0.115428	0.0193714	0.00587431	-0.00233266	0.129569	0.0811377	0.176984	-0.032317	0.238852	-0.00526286	0.101138	-0.0276482	-0.027331	0.00644289	-0.0449794	0.10125	0.16258	-0.0830314	0.250112	-0.1334	-0.0118305	0.00563062	-0.00451978	-0.0911273	0.0193714	0.114798	0.0653592	0.00592464	0.0692653	0.0641969	-0.0212073	0.0438182	0.0607086	0.079215	0.149649	-0.0284509	-0.0701375	-0.00337373	0.0226207	0.0330478
cinnamic.acid.derivative.1	-0.0325992	-0.103611	-0.0650621	-0.19181	-0.0585087	0.147939	0.0236677	-0.022488	0.0559963	0.0603717	0.0851351	-0.087031	-0.0314955	0.103723	0.0826168	0.0592717	0.0727263	-0.0102264	-0.103611	-0.0145126	0.0776018	-0.177109	-0.16526	0.162393	0.163502	0.0668487	0.00973895	-0.148803	-0.0973845	0.0580572	-0.0411001	-0.0651147	-0.0573019	0.0851351	0.0881389	0.0426406	-0.0244468	-0.0428414	0.0921525	-0.0303015	0.0746227	0.00263639	0.253136	0.0224872	-0.0810316	0.0875889	0.0477943	0.0461326	0.10353
Citramalic.acid	0.17794	-0.0740833	0.0223435	0.0712449	0.0159945	-0.0698089	0.147388	0.253339	0.043714	0.0558706	-0.011318	0.0890133	0.168906	0.131729	0.0282442	0.0242811	-0.123307	-0.0132319	-0.0740833	-0.0168285	0.198893	-0.0308192	0.128156	-0.145305	0.154498	-0.0385025	0.0349632	0.0195422	0.0655092	0.122411	0.248652	-0.0504638	0.0273937	-0.011318	0.136053	0.164979	0.0621505	0.201756	0.184243	0.167609	0.101825	0.268666	-0.00600669	-0.0263841	0.0240308	0.0362305	0.0928916	0.285682	0.339494
coumarin.derivatives	0.182283	0.363204	0.128551	0.410145	0.106055	-0.134257	0.0151266	-0.107491	0.100678	0.284211	-0.10506	0.265414	-0.0354346	0.219623	-0.0873709	0.0120917	0.192724	0.0950157	0.363204	0.204997	-0.122325	0.372786	0.274617	-0.0468856	-0.0743922	0.180672	0.129825	0.526982	0.243291	-0.0788157	-0.136268	0.146729	0.188513	-0.10506	0.0696312	0.0142097	0.023073	0.09468	0.0714361	-0.0239257	0.19307	0.0161608	-0.0707276	0.091394	0.145424	0.133066	-0.0218315	-0.00203776	-0.0702885
Cyanidin.3.O.glucoside	-0.103196	0.0326081	-0.0854848	0.0161911	-0.00146073	0.0570473	-0.0683834	-0.0546269	-0.0809823	0.00247008	0.089304	-0.103529	0.0222437	-0.0572536	0.0240952	0.0524096	-0.0437825	0.117769	0.0326081	0.0991577	0.0329947	-0.0290777	-0.0641219	-0.152495	-0.0306249	0.0501868	0.0403192	0.0143111	-0.0414966	-0.0781571	-0.0570543	0.0929615	-0.0732677	0.089304	-0.0705628	-0.0203626	0.0309016	-0.00401796	-0.024574	-0.0319377	-0.0643055	0.0162233	0.0322193	0.0351335	-0.0315343	-0.11088	0.0390995	0.0572183	0.0324818
Cyanidin.3.O.sophoroside	0.134335	0.503765	0.0423601	0.247315	0.020376	-0.104389	0.195678	-0.0305492	0.108079	0.276085	0.203797	-0.101827	-0.0529515	0.456182	0.443907	0.548693	-0.085321	0.512833	0.503765	0.881703	-0.0217327	0.0530277	-0.0306747	-0.0065908	0.187487	0.467066	0.0154704	0.35959	0.102636	-0.010557	-0.0164733	9.8558e-05	-0.103523	0.203797	0.208642	0.0984171	0.151299	-0.0321438	0.248911	-0.147992	0.226058	0.0582523	0.0842096	0.710076	-0.0263783	-0.0779921	-0.156117	0.0233678	-0.0749759
Delphinidin.3.O.galactoside	0.242583	0.454156	0.0563321	0.220788	0.0455756	-0.0932876	0.248565	-0.0103366	0.150965	0.357905	0.217186	-0.149625	-0.0532814	0.520613	0.436809	0.641196	-0.0491748	0.5142	0.454156	0.933491	0.0317728	0.00996599	-0.078501	0.0466317	0.239758	0.539787	0.0321714	0.379508	0.0879624	0.0286561	-0.0233294	-0.0145962	-0.113157	0.217186	0.23126	0.118045	0.146509	-0.0395108	0.243787	-0.159222	0.258225	0.0629531	0.147331	0.800266	-0.0417951	-0.0570905	-0.138716	0.00500733	-0.0790049
delphinidin.3.O.rutinoside.chloride_Saleh_standards_609.15_4.74	0.134335	0.503765	0.0423601	0.247315	0.020376	-0.104389	0.195678	-0.0305492	0.108079	0.276085	0.203797	-0.101827	-0.0529515	0.456182	0.443907	0.548693	-0.085321	0.512833	0.503765	0.881703	-0.0217327	0.0530277	-0.0306747	-0.0065908	0.187487	0.467066	0.0154704	0.35959	0.102636	-0.010557	-0.0164733	9.8558e-05	-0.103523	0.203797	0.208642	0.0984171	0.151299	-0.0321438	0.248911	-0.147992	0.226058	0.0582523	0.0842096	0.710076	-0.0263783	-0.0779921	-0.156117	0.0233678	-0.0749759
Desthiobiotin	0.126396	0.113273	0.259238	0.293439	0.104296	0.0263365	0.301987	-0.0176401	0.173619	0.311634	-0.180039	0.282581	0.301449	0.0400082	0.0225159	0.0216068	0.00647802	0.0577302	0.113273	-0.0132274	-0.0807368	0.225256	0.339334	-0.055895	0.00364297	0.137005	0.105842	0.346032	0.1487	0.14893	-0.0333746	-0.104731	0.271698	-0.180039	0.161556	0.208986	0.266993	0.265669	0.154004	0.336046	0.254923	0.0684543	-0.100281	0.0137019	0.226968	0.110351	-0.0314059	0.233507	-0.0878078
Dexamethasone	0.0372794	0.200229	0.248875	0.444563	0.148697	-0.0346357	0.164636	-0.0148513	0.137588	0.280582	-0.289939	0.490405	-0.0438422	0.101496	0.0958273	0.203981	0.00281045	0.149614	0.200229	0.142289	0.0752911	0.360679	0.518689	-0.197862	-0.0996959	0.180682	0.0117186	0.579422	0.142951	0.168227	0.0329888	-0.072554	0.375099	-0.289939	0.138105	0.0925948	0.0565087	0.0450688	0.11329	0.0699292	0.112818	0.0821881	-0.0919665	0.147688	0.376659	0.0509129	0.0568246	0.338255	0.0254475
dieonic.acid.derivatives	0.19527	-0.0313931	0.0861214	0.195132	0.0486529	0.0583867	0.0912588	0.131109	0.126866	0.278219	-0.18699	0.380839	-0.0301892	0.112145	-0.0654434	-0.02916	0.127524	0.0220221	-0.0313931	-0.0598129	0.118194	0.151912	0.37232	0.0594842	0.0385366	0.106913	0.114555	0.273977	0.111407	0.0364473	0.113913	-0.0873126	0.417543	-0.18699	0.0872638	0.0342016	0.00423395	0.0436426	0.0646358	0.103843	0.160582	0.105336	0.0423574	-0.0683373	0.280847	0.252813	0.081415	0.206102	0.089107
Dihydromyricetin	0.233316	0.359122	0.0107518	0.134889	0.0305204	-0.115506	0.210336	-0.0204579	0.138519	0.333775	0.278685	-0.198254	-0.00504567	0.441308	0.463581	0.60939	-0.0875088	0.495137	0.359122	0.80064	-0.00528297	-0.0484731	-0.111352	0.0155433	0.22427	0.504822	-0.0295001	0.300561	0.0100055	0.010681	-0.0176539	-0.0326598	-0.158173	0.278685	0.232384	0.146698	0.173353	-0.0183393	0.247317	-0.110274	0.267489	0.0621445	0.132886	0.802341	-0.0540132	-0.0608272	-0.118064	0.0567458	-0.0835581
dihydroxy.octadecenoic.acid.II	0.0872966	0.115091	0.124987	0.459012	0.158511	-0.0477396	0.0570057	-0.0605373	0.0808486	0.360299	-0.255055	0.515947	-0.0325403	0.153794	0.0460119	0.167425	0.0507323	0.139792	0.115091	0.13263	-0.0060589	0.236656	0.49067	0.139863	-0.0255351	0.297232	0.079341	0.716314	0.170576	-0.0128388	-0.0379964	-0.0776989	0.365391	-0.255055	0.217879	0.0729604	0.0642561	0.0346698	0.0868058	0.108279	0.296318	0.0530556	0.0832732	0.140801	0.246426	0.276272	0.108897	0.224638	-0.0410627
dihydroxy.octadecenoic.acid.II.1	0.175701	0.0186242	0.958652	-0.00403398	0.000232956	0.0498588	0.799464	0.0566675	0.364735	0.176508	-0.083282	0.00896528	-0.00151169	0.211617	0.0382337	0.165189	-0.0131335	0.0726994	0.0186242	0.0228791	0.0307021	0.0825282	-0.000211381	0.0628193	0.0945721	0.0829311	0.263695	0.00542779	0.00359827	0.747998	0.030826	-0.0401535	0.447473	-0.083282	0.0749829	0.0632769	-0.0209074	-0.0089979	0.117698	-0.0202321	0.0268271	-0.010079	0.0741105	0.0429113	-0.0163952	-0.0219022	-0.0374269	0.254137	-0.00799956
dihydroxy.octadecenoic.acid.II.2	0.168509	0.271678	0.205161	0.765392	0.261022	-0.161592	0.117795	-0.0288099	0.147832	0.427968	-0.218389	0.471054	-0.0490369	0.261364	0.0946854	0.277798	0.0716977	0.252778	0.271678	0.325914	-0.00991624	0.271358	0.459665	0.0270014	0.00184324	0.520739	0.215642	0.894509	0.42668	-0.0202089	-0.0344808	-0.0495304	0.30614	-0.218389	0.202035	0.0750432	0.0896739	0.0354973	0.110697	0.0175657	0.255881	0.0392632	0.0406501	0.251503	0.205115	0.156357	0.0146233	0.186648	-0.0349398
FA.12.0..Lauric.acid.	0.253242	-0.0744627	-0.0674962	-0.131428	-0.0296805	-0.0546222	0.123064	-0.0239443	0.0740602	0.102775	0.200433	-0.19442	0.36543	0.141881	0.09968	0.15167	-0.026484	0.0481309	-0.0744627	0.139929	0.0225109	-0.168695	-0.12435	0.0958845	-0.00509324	-0.0229351	-0.0851615	-0.0534682	-0.0893615	0.099197	-0.0549662	-0.00938347	-0.214149	0.200433	0.293284	0.332348	0.229203	0.266096	0.229821	0.313007	0.291807	0.202578	0.0605398	0.0786682	0.0701436	-0.0409828	-0.206421	0.106854	0.0117909
FerHex2_4.65_355.1031	0.426951	-0.0256893	-0.0138766	-0.0469457	0.123194	0.00736073	0.171427	0.0519841	0.212027	0.30479	0.350365	-0.22663	-0.0582042	0.425281	0.0902305	0.320427	0.141258	0.0902959	-0.0256893	0.420991	0.0668634	-0.166401	-0.175138	0.114346	0.286063	0.366816	-0.0147747	0.0940758	-0.00267762	0.0352779	-0.0313534	-0.068124	-0.184696	0.350365	0.140515	0.0941972	0.0387278	-0.0799817	0.107505	-0.0347255	0.143749	0.0440669	0.173386	0.251149	-0.0586139	-0.0852318	-0.0484085	0.0250848	0.0285531
FerHex3_5.17_355.1031	0.260229	0.00890412	0.103662	-0.0857092	0.00137109	0.0402004	0.288224	-0.00646723	0.174498	0.428563	0.191274	-0.0559843	0.189462	0.379988	0.25145	0.21233	0.0909487	0.123021	0.00890412	0.251142	0.0265909	-0.101843	-0.0417189	0.479816	0.252731	0.258179	0.0976145	0.136512	-0.0559162	0.117848	-0.0342992	-0.0623207	0.0553129	0.191274	0.360435	0.243426	0.175642	0.136884	0.274293	0.280322	0.554316	0.0663137	0.220574	0.218096	-0.0125536	0.28798	-0.0374839	0.166616	-0.0501187
Ferulic.acid	0.0711369	-0.0089899	0.0309364	0.0584483	0.0432587	-0.0306244	0.134157	0.0312573	0.248856	0.0355025	0.0424907	-0.0385468	-0.0151099	0.110676	0.0742351	0.211976	0.0277024	-0.00522768	-0.0089899	0.178196	0.124529	-0.0725701	0.00287902	-0.0706876	0.0887291	0.0912387	0.10233	0.0888529	0.114348	0.184775	-0.00983072	-0.0230882	0.0556762	0.0424907	0.0472995	0.109267	0.015007	-0.034179	0.066755	-0.0138074	0.0706495	0.071983	0.0241418	0.087564	0.0304856	0.0286214	0.124749	0.0656099	0.0699184
feruloyl.O.sinapoyl.O.caffeoylquinic.acid	0.352356	0.220244	0.0164343	0.134199	0.0279797	-0.0498086	0.206105	0.0269592	0.151459	0.346878	0.272795	-0.214412	-0.046866	0.458122	0.290145	0.537176	-0.0623554	0.366413	0.220244	0.852087	0.022259	-0.0317176	-0.133902	0.0286207	0.243026	0.516009	-0.0149183	0.305833	0.0538345	-0.00361185	-0.014865	0.0272288	-0.205889	0.272795	0.181142	0.10259	0.0987302	-0.0441654	0.139222	-0.148464	0.200771	0.00858957	0.139319	0.675388	-0.0770726	-0.0680363	-0.10236	-0.0246198	-0.06222
Flavine.adenine.dinucleotide..FAD.	0.300959	0.389917	0.0666536	0.235739	0.153851	-0.102826	0.250744	0.0458573	0.252069	0.443609	0.273383	-0.12031	-0.0326122	0.526898	0.368242	0.430407	0.0154148	0.450433	0.389917	0.678758	0.00199671	-0.0457637	-0.0139188	0.130014	0.287062	0.522094	0.0970339	0.33427	0.151296	0.0104864	0.0305734	-0.0585782	-0.0774452	0.273383	0.232827	0.124552	0.160418	-0.0404071	0.238861	-0.0998368	0.307842	0.052587	0.170629	0.572465	-0.0607944	-0.0511795	-0.169124	0.0210865	-0.0517334
fragment.ofC.hexosyl.luteolin.O.hexoside	0.0471497	0.755824	0.0940391	0.396066	0.0890192	-0.12517	0.165783	-0.0523019	0.11019	0.213325	0.0182716	0.0390719	-0.042989	0.378515	0.337094	0.503526	-0.00934212	0.4734	0.755824	0.880951	0.00969173	0.196444	0.0733882	-0.0860855	0.114894	0.363416	0.102648	0.482881	0.264961	-0.000122005	-0.0417585	0.0777769	0.0120355	0.0182716	0.126703	0.0504538	0.162251	0.00733795	0.149553	-0.154143	0.152496	-0.0046715	0.0219662	0.684222	0.011583	-0.073638	-0.137398	-0.109071	-0.0698419
fragment.ofC.hexosyl.luteolin.O.hexoside.1	-0.0925997	0.331344	0.0113407	0.155844	0.0363464	-0.17897	0.103761	-0.0990672	-0.0246459	0.165474	0.00396728	-0.0327712	-0.0156465	0.16982	0.548404	0.557844	-0.117954	0.411921	0.331344	0.355986	-0.0506729	-0.0514491	-0.0447597	0.0754667	0.0475875	0.258006	-0.0564895	0.264565	-0.0770135	-0.00159178	-0.0452965	-0.131135	0.0490034	0.00396728	0.121537	0.0459051	0.0542371	-0.0408172	0.109343	-0.0871078	0.137671	0.00500714	0.0885846	0.668391	-0.00675266	0.0605559	-0.0381038	0.0480864	-0.0531528
GABA	0.00904477	-0.0641666	0.213589	-0.0312759	-0.0230254	0.0275966	0.242642	-0.0128217	0.364336	0.0580982	0.00101839	0.182551	0.256512	0.184694	-0.033873	-0.00509422	-0.0209319	0.035783	-0.0641666	-0.0662859	0.0220526	-0.0062852	0.0507314	0.00318285	0.0797959	-0.0145264	0.0205966	-0.056464	-0.0645081	0.596821	-0.0182486	-0.00295173	0.116648	0.00101839	0.785121	0.818814	0.150774	0.323317	0.715078	0.422395	0.599338	0.58228	-0.0197025	-0.0786403	-0.0361866	0.0589503	-0.0408642	0.424403	-0.0189741
gallic.acid	0.224508	0.367449	0.102271	0.172362	0.0915682	-0.121402	0.26097	-0.028404	0.199008	0.357877	0.205731	-0.129929	0.00475439	0.463737	0.322249	0.45967	-0.00794538	0.316319	0.367449	0.641788	0.0878864	-0.0176428	-0.0803172	0.0538178	0.246406	0.420189	0.0705904	0.298845	0.102145	0.0839028	-0.0303531	-0.0201643	-0.0726089	0.205731	0.208051	0.132096	0.102331	0.00956691	0.253078	-0.0810326	0.280038	0.00087805	0.101496	0.532873	-0.037308	-0.0666991	-0.154493	-0.01471	-0.074517
Gibberellin.A4	-0.148552	0.0516721	0.000510319	0.049288	0.0212397	-0.0875106	-0.0956109	-0.0967604	-0.0869767	0.073858	-0.238725	0.202412	-0.042705	-0.104587	-0.124305	-0.0513528	-0.0606153	-0.0770522	0.0516721	-0.152426	-0.0675832	0.137605	0.124537	-0.179578	-0.185125	-0.271291	-0.05318	0.0112485	0.0497035	-0.0230808	-0.0575098	0.0462206	0.104279	-0.238725	-0.0226736	-0.0345947	-0.0925339	0.00655342	-0.0149025	0.0270342	-0.036144	-0.0159374	-0.162821	-0.091119	0.34344	-0.0217118	-0.0778985	0.0596766	0.0390518
Glutaminyleucine	0.00778485	-0.055209	0.0717392	-0.00284585	-0.0147142	-0.0125871	0.114398	-0.00357377	0.33563	0.0453841	0.0230177	0.143078	0.234144	0.181248	-0.00766654	0.00539184	-0.0334212	0.0528051	-0.055209	-0.0494185	0.0365742	-0.0152225	0.000203024	-0.0194919	0.0676539	-0.0237446	-0.00718863	-0.0494681	-0.0501667	0.516256	-0.0098298	-0.015645	0.00866566	0.0230177	0.807394	0.836203	0.139608	0.315982	0.723423	0.374073	0.603828	0.611691	-0.0263525	-0.0639945	-0.0266641	0.0219328	-0.0441542	0.405239	-0.000202963
GlutaminyPhenylalanine	-0.00526933	-0.0573829	0.115105	-0.0245479	-0.0280095	-0.00977609	0.124349	0.00806155	0.328431	0.0340152	0.0012818	0.17048	0.158508	0.173955	-0.0123752	-0.00299671	-0.0350296	0.0397174	-0.0573829	-0.0635354	0.046404	-0.0115348	0.02168	0.0105245	0.0567769	-0.0284042	-0.00239282	-0.063475	-0.065742	0.543368	0.00336758	-0.0164417	0.0653831	0.0012818	0.785596	0.788091	0.0823544	0.251439	0.712319	0.343217	0.578841	0.603328	-0.0202614	-0.075982	-0.0332093	0.0628346	-0.0272319	0.413605	0.0120324
Glutaminytryptophan	-0.0544704	-0.0871171	0.012273	-0.0648804	-0.0370865	0.0647539	0.263394	-0.0287854	0.146306	0.0101165	-0.0548023	0.12464	0.839348	0.0121075	-0.00808652	-0.0734079	-0.0597948	-0.0144785	-0.0871171	-0.100787	0.0128041	-0.0361885	0.0931632	-0.0129499	0.0585908	-0.116467	-0.02153	-0.0683967	-0.0624727	0.3486	-0.0165339	0.036181	0.0489393	-0.0548023	0.640256	0.810058	0.51376	0.739233	0.575244	0.852153	0.625799	0.45658	-0.0441853	-0.0781012	-0.0317765	0.0721676	-0.0348031	0.32765	-0.0178293
Glutaminytyrosine	-0.04004	-0.0565797	0.0447831	-0.00292537	0.0109549	-0.0015664	0.109795	-0.0189484	0.221315	0.155181	-0.0630638	0.205347	0.307344	0.154135	0.0467852	-0.088915	0.0250668	0.0333586	-0.0565797	-0.0789148	-5.94172e-05	-0.0226472	0.0839402	0.305943	0.0632039	0.0167285	0.108132	0.0570859	0.00837289	0.359827	-0.0245496	-0.0460477	0.128442	-0.0630638	0.745649	0.703338	0.200178	0.320391	0.624102	0.523169	0.75473	0.491058	0.0874055	-0.0662023	0.0160782	0.313893	-0.0568036	0.334211	-0.0553522
Glutaminyvaline	-0.0521271	-0.138061	-0.0412543	-0.0329594	-0.0331316	-0.0623695	0.0129379	-0.0144657	-0.0354505	-0.0748673	-0.0317133	0.041398	0.165991	0.017152	0.0577646	-0.0840375	-0.142452	-0.045074	-0.138061	-0.153909	-0.00244694	-0.0978709	-0.00795233	-0.0632875	0.00241967	-0.123976	0.0314674	-0.0996978	-0.0151848	0.0533379	-0.00188213	-0.073354	-0.0176295	-0.0317133	0.141359	0.162355	0.103424	0.139225	0.143383	0.214058	0.0830853	0.377821	-0.0121049	-0.119365	-0.00566669	0.0340482	-0.0386196	0.329282	0.503781
Glutamyisoleucine	0.078087	-0.0440428	0.425504	0.0317615	-0.00528261	0.0111922	0.371132	-0.00732787	0.440255	0.147766	0.000418169	0.185268	0.0550236	0.292928	0.0502401	0.148399	-0.0151858	0.102294	-0.0440428	0.0189864	0.0647132	0.0144155	0.0365845	0.0144295	0.115211	0.0575335	0.0745773	0.0235931	-0.0306687	0.725891	-0.0204576	-0.0676202	0.205549	0.000418169	0.736853	0.705873	0.0275345	0.159861	0.682512	0.21108	0.52238	0.526802	0.0183662	-0.0071867	-0.00871194	0.0184274	-0.0425963	0.489777	0.0343219
Glutamyleucine	0.168438	-0.0362252	0.7237	-0.00588564	0.0226048	0.0131215	0.799078	0.0249093	0.470784	0.262993	-0.0546632	0.0634593	0.477265	0.300222	0.0999237	0.168424	-0.012263	0.0996219	-0.0362252	0.047192	0.0542111	0.0301808	0.0256677	0.12701	0.169864	0.0925863	0.199172	0.0753656	-0.00740699	0.805748	-0.00144374	-0.0673587	0.369624	-0.0546632	0.595139	0.632702	0.289238	0.414354	0.573255	0.501304	0.580084	0.339521	0.066087	0.0524579	0.00559491	0.109811	-0.047556	0.439957	0.0216596
Glutamymethionine	0.072631	-0.0579645	0.0294623	-0.0211644	0.0324722	-0.0308086	0.168344	-0.0180535	0.0658519	-0.022165	0.0571749	-0.0511949	0.316127	0.0241771	-0.0218118	0.0359569	-0.109298	0.102048	-0.0579645	0.0190655	-0.00240385	0.00554873	0.0191969	-0.0493722	0.0434181	-0.014865	-0.113753	-0.00443405	-0.0703515	0.0528681	-0.0293784	0.0514532	-0.0638418	0.0571749	0.0990467	0.20441	0.278095	0.228749	0.171491	0.253773	0.141206	0.0431924	-0.0415233	0.0105399	-0.00156853	-0.0108784	0.0283492	0.0332855	0.086992
Glutamytryptophan	0.00974613	-0.184487	0.479287	-0.0644681	0.0335171	0.0947677	0.516748	0.029451	0.296875	0.193335	-0.114314	0.204428	0.376247	0.0918415	0.00626622	0.0287475	-0.0249948	-0.016683	-0.184487	-0.190374	0.03089	0.0737899	0.204373	0.0985759	0.0759376	-0.0578449	0.114321	-0.028982	-0.060907	0.609016	0.0295215	-0.0535581	0.394712	-0.114314	0.520446	0.5426	0.179134	0.385879	0.483931	0.51668	0.474334	0.244979	0.0152851	-0.113513	0.147413	0.123442	0.087718	0.482366	0.0392581
Glycyl.L.isoleucine	-0.0341689	0.021874	0.126842	-0.000945096	-0.0213846	0.0433352	0.14229	-0.0390944	0.23087	0.210101	-0.077812	0.2251	0.120969	0.188283	0.10368	-0.0417708	0.0417743	0.0708825	0.021874	-0.0228312	-0.00173778	0.00393249	0.123635	0.372731	0.0975284	0.0382116	0.0862492	0.1103	0.00432833	0.266313	-0.02131	-0.0388337	0.219513	-0.077812	0.552755	0.44019	0.0923401	0.163139	0.43205	0.343858	0.635806	0.260581	0.072075	0.0115744	0.0429748	0.343171	-0.055257	0.310811	-0.0474329
Glycyl.L.methionine	-0.0544387	0.0222599	0.0231741	-0.0604774	-0.0272994	0.00579123	0.0135553	-0.0331801	-0.0291433	0.16739	-0.124206	0.188782	0.1584	0.0350625	0.0186378	-0.157958	0.0358074	0.044601	0.0222599	-0.0997761	-0.0333043	0.03662	0.163655	0.476267	-0.0302198	-0.0636123	0.121279	0.105908	0.00472854	0.0372619	-0.0131715	-0.0279708	0.205242	-0.124206	0.295833	0.174195	0.104472	0.101981	0.176672	0.395196	0.505216	0.0918668	0.112508	-0.0562551	0.064788	0.54237	0.00486854	0.0670176	-0.0165814
Glycyl.L.phenylalanine	-0.0166845	-0.0495196	0.00465387	-0.0494792	-0.022059	-0.0119047	0.339136	-0.0250228	0.0788165	0.0020195	-0.0370221	-0.0258715	0.992248	-0.0195494	0.0357975	-0.0384855	-0.0503127	-0.0171741	-0.0495196	-0.0472228	-0.000696127	-0.050413	0.0151532	-0.00334152	0.08903	-0.0559389	-0.0115532	-0.000962198	-0.0474343	0.208397	-0.0214424	0.0441232	-0.00659164	-0.0370221	0.443165	0.648699	0.624248	0.812618	0.415907	0.87033	0.537512	0.299593	-0.0103896	-0.0177192	-0.018604	0.083438	-0.0231462	0.182759	-0.00995176
Glycyl.L.tryptophan	-0.125246	-0.269	0.00659892	-0.108795	-0.0208188	0.0889957	0.0356452	0.0424332	0.000602446	0.0701414	-0.141228	0.246501	0.295396	-0.139945	-0.135419	-0.255105	0.168268	-0.222826	-0.269	-0.430995	-0.00598028	0.0245005	0.231168	0.188501	0.0355395	-0.11931	-0.00187764	-0.0822084	-0.0575299	0.138563	0.046278	-0.0902552	0.202471	-0.141228	0.318451	0.327153	0.0991677	0.302148	0.243866	0.525129	0.37195	0.160647	0.0862168	-0.319263	0.0846298	0.186489	0.0548697	0.362868	0.0184898
Glycyl.L.tyrosine	0.100768	0.0134592	0.141944	0.0738032	0.0638788	-0.00794451	0.281532	-0.0146172	0.247501	0.415572	-0.0382783	0.196069	0.306484	0.302982	0.14314	0.0701303	0.117833	0.138816	0.0134592	0.0622065	-0.0263936	0.0462983	0.19118	0.488223	0.182169	0.264883	0.137255	0.252306	0.0270934	0.237414	-0.0214794	-0.0953847	0.290158	-0.0382783	0.620885	0.502719	0.240954	0.281777	0.507023	0.537285	0.803394	0.261656	0.195105	0.111556	0.0549722	0.482491	0.0101808	0.327046	-0.037902
Glycyl.L.valine	0.133835	0.00741207	0.244295	-0.00776118	-0.0299833	-0.00700942	0.317139	-0.0209491	0.430912	0.291127	0.038711	0.128697	0.18509	0.34587	0.0809329	0.0829792	0.0790984	0.11076	0.00741207	0.0354331	-0.000493763	5.21963e-06	0.0338761	0.28017	0.175458	0.16752	0.0592153	0.0920618	-0.0289089	0.498178	-0.0359546	-0.0605235	0.160179	0.038711	0.767323	0.703755	0.13533	0.237658	0.678697	0.355788	0.752504	0.454369	0.0851077	0.0613213	0.00630478	0.203719	-0.0568761	0.398179	-0.0649042
Guanosine	0.466969	0.134671	0.0485321	0.124391	0.0933693	-0.00180767	0.326228	-0.0539396	0.412681	0.629939	0.193531	0.0461787	0.0995757	0.569868	0.273126	0.498487	0.157749	0.276601	0.134671	0.464183	-0.0678763	0.0343343	0.0793713	0.0760984	0.362184	0.491968	-0.0182413	0.369997	-0.00358793	-0.0074572	-0.0862075	-0.0772274	0.0588687	0.193531	0.363326	0.267653	0.181267	0.074943	0.359737	0.109091	0.445141	0.0958478	0.145417	0.389584	0.103551	0.0556407	-0.0167306	0.183563	0.137699
H5FeruGlc1_3.92_371.0983	0.456707	0.00711916	0.240403	0.0993058	0.0785299	0.026391	0.354476	0.0611705	0.291762	0.389687	0.256692	-0.104409	-0.0304718	0.468961	0.0152428	0.290636	0.15213	0.0733371	0.00711916	0.452123	0.130974	0.0126992	-0.056176	0.108821	0.325199	0.402592	0.0979974	0.252907	0.0837723	0.202297	-0.0286365	-0.0327639	-0.00735146	0.256692	0.166824	0.107462	0.0888283	-0.0184952	0.14205	-0.0139502	0.188015	0.0113701	0.146028	0.264918	-0.0590434	-0.0353546	-0.0751979	0.0897239	0.0129545
Hesperetin.7.O.glucoside	0.00958474	0.0111794	0.0285483	0.142582	0.0148509	0.0138357	0.0438694	0.0200015	0.117182	0.0686886	-0.065443	0.112206	0.0617639	-0.101107	-0.0519847	-0.13078	0.0168873	-0.00559676	0.0111794	-0.132319	-0.0694633	0.0830364	0.188199	-0.146764	0.0205113	0.041758	0.0566898	0.164346	0.0738427	-0.076249	0.0305496	0.116514	0.0901726	-0.065443	-0.0753745	-0.028678	0.00649431	0.0763899	-0.0116032	0.0785886	0.0273634	-0.0647468	-0.179755	-0.203673	0.104212	0.0700678	0.103548	0.0244703	-0.0280967
hesperidine_Saleh_standards_609.18_7.93	NA	NA	NA	NA	NA	NA	NA	NA	NA	NA	NA	NA	NA	NA	NA	NA	NA	NA	NA	NA	NA	NA	NA	NA	NA	NA	NA	NA	NA	NA	NA	NA	NA	NA	NA	NA	NA	NA	NA	NA	NA	NA	NA	NA	NA	NA	NA	NA	NA
Hexadecanoic.acid	0.204286	0.251841	0.212397	0.749068	0.279376	-0.159314	0.10231	-0.021842	0.138681	0.427679	-0.233585	0.440687	-0.038952	0.22938	0.0555243	0.219878	0.116928	0.198532	0.251841	0.317681	-0.0367187	0.347494	0.490516	0.00997322	-0.0819108	0.499263	0.1936	0.87225	0.40523	-0.037224	-0.0388671	-0.0121127	0.294483	-0.233585	0.162321	0.0558202	0.112816	0.052745	0.0693886	0.042347	0.233088	0.0298044	0.00342244	0.228641	0.246965	0.145391	0.0339179	0.163694	-0.0544825
Homoeriodictyol	0.0683592	0.295256	-0.01074	0.114282	0.03054	-0.129012	0.135849	-0.059446	0.0518448	0.209275	0.181425	-0.129476	0.000708175	0.28123	0.366834	0.527674	-0.155779	0.391623	0.295256	0.58195	-0.0127733	-0.0193314	-0.0963689	-0.0378733	0.129048	0.295787	-0.0530091	0.234215	-0.0285269	0.00270111	-0.0424988	-0.0333232	-0.119702	0.181425	0.138184	0.079429	0.0878721	-0.0235025	0.134902	-0.10038	0.128113	0.0102479	0.0360456	0.665437	-0.0613555	-0.0392515	-0.0278624	-0.0494704	-0.0623869
Homogentisic.acid	0.395469	-0.0604298	0.570892	-0.122371	-0.0429377	0.0309118	0.530177	0.760864	0.216434	0.0104319	-0.0288114	-0.0610821	0.103003	0.0646942	-0.0286553	0.0330231	-0.148326	-0.0127219	-0.0604298	-0.0711048	0.584694	0.0382861	0.0398977	0.000740973	0.23829	-0.0604634	0.12069	-0.165232	-0.0672559	0.690585	0.763486	-0.0025692	0.223743	-0.0288114	0.0557145	0.111797	0.0234379	0.130992	0.0995596	0.0930064	0.0470267	0.03887	0.0118337	-0.0580964	-0.000995731	-0.0295816	-0.0559907	0.177966	0.00569557
Hydroxygallic.acid.derivatives	0.0293723	0.300027	0.236837	0.769631	0.236544	-0.0790308	0.0115034	-0.0613531	0.0500593	0.223087	-0.391191	0.815464	-0.0432059	0.0152271	-0.0195841	0.0333517	0.0670909	0.0722495	0.300027	0.116402	-0.0651394	0.483644	0.794237	-0.191705	-0.214963	0.187814	0.244266	0.654936	0.510694	-0.0553947	-0.0341141	0.0322413	0.541775	-0.391191	0.03957	-0.00741215	0.0490345	0.0749988	-0.00933545	0.0977147	0.0646499	-0.00604868	-0.193744	0.0232578	0.317552	0.193205	0.0495761	0.118282	-0.0518229
Indole.3.acetamide	0.363654	0.02629	-0.0308576	-0.0538553	0.088197	0.0420286	0.0227265	0.0744626	0.0418614	0.130297	0.160785	-0.0911553	0.0482028	0.0819583	-0.0334854	0.0697294	0.0558983	-0.00970917	0.02629	0.124161	0.062428	-0.0335055	-0.0985643	-0.00549076	0.156807	0.074654	-0.0317686	0.0492177	-0.0426564	0.0102214	0.00677465	-0.00536028	-0.100015	0.160785	0.0628183	0.0406565	0.0127161	0.049622	0.0125214	0.0340821	0.0517501	0.0188332	0.0296427	0.182912	-0.122483	-0.0137593	-0.07068	0.0102455	0.123236
Inosine	0.407495	-0.064536	0.119892	-0.0997698	0.0355322	0.0990186	0.27081	0.0542168	0.422152	0.289437	0.199744	-0.116654	0.0990124	0.431441	-0.0321689	0.180746	0.213026	0.0314738	-0.064536	0.285932	0.0623141	0.0217022	-0.0822787	0.0695932	0.415207	0.278947	0.0346717	0.0741301	-0.0444065	0.282349	-0.0460369	-0.00488906	-0.0830997	0.199744	0.41065	0.395665	0.126825	0.10346	0.368044	0.138451	0.363077	0.240505	0.145453	0.135877	-0.0294873	-0.0608206	-0.0548452	0.141274	0.0360836
Is3G_7.29_477.103	0.115724	0.0268187	0.0508383	0.198945	0.0973672	-0.0809905	0.128485	-0.0164059	0.106914	0.176632	0.10233	-0.0745511	0.0288134	0.123583	0.381128	0.265488	-0.117828	0.224936	0.0268187	0.21052	-0.0235699	-0.0104464	0.0195548	-0.0891454	0.106655	0.294313	-0.0664163	0.227949	0.00151356	0.0524347	-0.00179788	-0.092481	-0.0376301	0.10233	0.0740777	0.072668	0.0985628	-0.0303642	0.0883737	-0.02999	0.0696141	0.00916282	-0.0229373	0.269756	0.118817	-0.00684852	-0.0108844	0.10353	0.00752523
Is3G2.A_6.79_609.1467	0.114053	-0.0730111	-0.034179	-0.190771	-0.057094	-0.00173883	0.0357013	-0.0190855	0.00299329	0.116751	0.101026	-0.0333306	-0.0248261	0.178181	0.00780995	0.0845027	-0.0247088	0.00574826	-0.0730111	0.0381966	0.0452427	-0.0819204	-0.110064	0.0164752	0.134693	0.0189599	-0.0286956	-0.164308	-0.124897	0.0558616	-0.0349135	-0.0910419	-0.0191533	0.101026	0.0411437	0.0426036	0.00440414	-0.0453954	0.071137	-0.035864	0.0435475	-0.00328952	0.115311	0.0546336	0.0241498	0.0601005	-0.0882442	-0.0260166	-0.00176278
Is3G2.A_6.79_609.1467.1	0.143651	-0.121455	-0.0561598	-0.202747	-0.0157135	0.0333636	-0.00181973	0.0130132	-0.0378219	0.0826049	0.145061	0.00354822	-0.0228408	0.109117	-0.0872159	0.0818521	0.0444957	-0.0909947	-0.121455	-0.0305398	0.0548996	-0.102495	-0.0595676	0.00335177	0.0973316	-0.0143234	-0.0586708	-0.133627	-0.10007	0.0163581	-0.0305234	-0.0758996	-0.0372639	0.145061	-0.0169331	0.00341261	0.00671551	-0.0325442	0.0100352	-0.0021693	-0.0358592	-0.0365416	0.111341	-0.0389956	-0.0177534	0.0802355	-0.073713	-0.0280321	0.153509
Is3G6.R_7.02_623.1614	-0.0743401	-0.00580116	-0.0485916	-0.0597954	-0.0652903	-0.0555819	-0.0406237	-0.0654256	-0.0807873	-0.0361173	0.0365162	0.113715	-0.025694	0.0279006	-0.0216805	0.116587	-0.112467	-0.0369694	-0.00580116	0.0278829	-0.0286751	0.0122518	-0.00572918	-0.0677485	0.00117484	-0.118445	-0.04376	-0.0564237	-0.0798297	-0.0183153	-0.0510251	-0.0118676	0.060912	0.0365162	-0.0111862	-0.0316078	0.00164203	-0.0149868	-0.00528641	-0.0258132	-0.0576239	-0.0278728	0.00105649	0.138407	-0.0598916	0.134265	0.168491	-0.0178584	0.0414516
Is3G6.R7G_5.22_785.2141	-0.0819092	-0.0425973	-0.0291479	-0.04031	-0.0381907	-0.0279562	-0.0320213	-0.0321385	-0.0388988	-0.035004	0.0795374	-0.00888656	-0.0141246	-0.0339619	-0.0442777	0.0432443	-0.0819212	-0.0409604	-0.0425973	-0.0371912	-0.00196484	-0.0710707	-0.0416728	-0.0554211	0.00851423	-0.10511	-0.0387989	-0.0310143	-0.0707308	0.0118133	-0.0340398	-0.0118593	-0.0191889	0.0795374	0.00231444	0.00713478	-0.0284561	-0.0210707	-0.0126217	-0.0216823	-0.0691816	0.0232737	-0.00965503	0.0399091	-0.0417694	0.0352623	0.18341	-0.0290937	-0.0195215
Isoleucine	0.214822	-0.0169547	0.0503109	-0.060694	0.03543	-0.000905765	0.145453	-0.0465528	0.256753	0.341343	0.0712129	-0.0100165	-0.0506293	0.253289	0.155196	0.150278	0.157393	0.0893658	-0.0169547	0.0729187	-0.0688319	-0.0675384	0.017959	0.576074	0.103608	0.250526	0.08382	0.0978037	-0.0635017	0.0238933	-0.0539381	-0.129944	0.105192	0.0712129	0.254624	0.118586	0.0536159	-0.0389556	0.193796	0.0442264	0.392954	0.015618	0.369479	0.125264	-0.0189731	0.22511	0.0163608	0.0495459	-0.152437
Isoleucyalanine	0.254853	0.0350444	0.12774	0.0274265	0.015887	-0.0564619	0.46831	0.00389602	0.593815	0.442355	0.153759	0.00486058	0.411744	0.537689	0.181978	0.268467	0.0569006	0.211466	0.0350444	0.229481	0.0215245	-0.0878913	-0.0457574	0.191047	0.290516	0.312322	0.0838096	0.121735	-0.00438687	0.406239	-0.034423	-0.0864469	0.0501521	0.153759	0.865492	0.87288	0.323262	0.36532	0.896046	0.485974	0.879923	0.567177	0.147714	0.130828	0.0205181	0.201673	-0.0473815	0.347253	0.0148273
Isoleucyaspartic.acid	0.223284	0.0953411	0.537228	-0.023615	0.032934	0.0192321	0.620373	-0.00151266	0.432869	0.405923	0.0853573	-0.045952	0.0571066	0.436262	0.111619	0.144941	0.0584347	0.194679	0.0953411	0.181604	-0.0411337	0.0541615	-0.0252411	0.325326	0.23581	0.24482	0.260353	0.124115	0.0219604	0.38094	-0.0443506	-0.0604825	0.259358	0.0853573	0.295217	0.187085	0.0684926	0.0246549	0.326809	0.102262	0.429427	0.101341	0.218735	0.110866	0.0122376	0.214143	-0.0563536	0.17844	0.19466
Isoleucyglutamic.acid	0.255329	0.0198381	0.881189	-0.00432882	-0.00372548	0.0304886	0.908598	0.0305081	0.53837	0.355709	-0.00270465	-0.0167107	0.163945	0.398292	0.116532	0.263025	0.0249772	0.152612	0.0198381	0.124833	0.00747709	0.040294	-0.00463727	0.12713	0.214912	0.231975	0.259637	0.0695779	-0.000247548	0.756266	-0.00867761	-0.0660404	0.415835	-0.00270465	0.347211	0.337549	0.0850555	0.127448	0.413004	0.158593	0.345632	0.163832	0.126812	0.0999088	0.0258497	0.0802695	-0.0132997	0.337167	0.00172146
Isoleucyglutamic.acid.1	0.292622	-0.0255245	0.00138666	-0.0146961	0.0129117	-0.057322	0.444736	0.23729	0.300354	0.242272	0.1359	-0.110914	0.765312	0.299545	0.149586	0.226036	-0.0305041	0.130244	-0.0255245	0.188654	0.206088	-0.123313	-0.0151133	0.0292093	0.286435	0.19911	-0.0307571	0.0840464	-0.0630884	0.248475	0.226022	-0.0329769	-0.0688519	0.1359	0.54684	0.678188	0.511292	0.630723	0.565099	0.652166	0.643387	0.357428	0.0816396	0.136441	-0.0218884	0.087356	-0.0475173	0.206402	-0.0173873
Isoleucyglutamine	0.175951	0.0817957	0.101951	0.0529773	0.00929367	-0.0416504	0.415409	0.00304673	0.404478	0.488831	0.105786	-0.0498744	0.213216	0.485361	0.183298	0.25417	0.0750916	0.201426	0.0817957	0.204409	-0.027619	-0.0420934	-0.00025105	0.266524	0.269798	0.3859	0.14758	0.155497	0.0436435	0.116904	-0.0262353	-0.127222	0.100155	0.105786	0.473689	0.428174	0.191172	0.141212	0.603875	0.258059	0.629997	0.275993	0.23682	0.162257	0.0624725	0.21474	-0.0194888	0.200611	0.0426417
Isoleucyisoleucine	0.0729843	-0.0563789	0.197404	-0.000892404	-0.0100233	-0.0168516	0.386454	0.0069655	0.342647	0.184461	-0.0181214	0.0548239	0.515054	0.191877	0.0272788	0.0555983	-0.0273191	0.0603099	-0.0563789	-0.0425343	0.0395805	-0.00240805	0.0221059	0.0471977	0.173616	0.0875317	0.0897265	-0.000855672	-0.0193438	0.479159	-0.0175959	-0.0330447	0.123415	-0.0181214	0.616076	0.743594	0.276178	0.471946	0.62485	0.56592	0.64506	0.395447	0.0135899	-0.0100655	-0.00901114	0.175931	0.035306	0.361543	-0.0221687
Isoleucyleucine	0.0588404	-0.0234424	0.0834959	-0.0500205	-0.0257024	-0.0326791	0.436673	-0.0106411	0.241143	0.0930807	0.0158415	-0.0424242	0.931616	0.122449	0.0791815	0.0563521	-0.0377318	0.0458778	-0.0234424	0.0322492	0.0265649	-0.0707764	-0.0182125	0.0108172	0.150565	0.0185866	0.0169048	0.00474164	-0.0548182	0.354976	-0.0208775	0.0170763	0.00918292	0.0158415	0.611475	0.795913	0.59425	0.775493	0.601779	0.842841	0.667401	0.414045	0.0190048	0.0182322	-0.0248177	0.0994368	-0.0346041	0.243865	-0.00961805
Isoleucymethionine	0.266264	-0.0212575	0.0779164	-0.0963982	-0.074261	-0.0432118	0.30662	0.550877	0.0751583	-0.0501059	-0.00696501	-0.017358	0.545426	0.0614277	0.0457309	0.0576226	-0.15432	0.0355798	-0.0212575	-0.00353781	0.448999	-0.0478225	0.0832858	-0.0401349	0.219784	-0.118508	-0.000554746	-0.125871	-0.0724635	0.34253	0.570485	0.0341178	0.070835	-0.00696501	0.186656	0.330341	0.352229	0.473346	0.191438	0.486959	0.245743	0.117702	-0.0292858	-0.0140938	0.00227843	0.127228	0.0194672	0.0917781	0.014217
Isoleucyphenylalanine	0.139467	0.00903704	0.0668577	-0.0390103	-0.0411089	-0.050723	0.507023	-0.00490051	0.434814	0.255174	0.0796194	-0.0858299	0.783069	0.308232	0.156942	0.172318	-0.0144219	0.139361	0.00903704	0.104695	0.0237519	-0.101013	-0.0647653	0.0212655	0.236802	0.164903	0.030355	0.016351	-0.058415	0.335033	-0.017861	-0.0198618	-0.00227717	0.0796194	0.662346	0.818794	0.498902	0.635226	0.757977	0.698993	0.724835	0.462574	0.0581663	0.0561967	0.00644822	0.0956159	-0.0254644	0.275267	0.00416812
Isoleucythreonine	0.149744	0.0422661	0.22354	0.00570725	0.0236304	-0.0189577	0.529168	0.0158064	0.489537	0.357853	0.130549	-0.054866	0.340914	0.423278	0.16471	0.224722	0.00616032	0.196585	0.0422661	0.140769	0.0235171	-0.0796142	-0.0461858	0.109909	0.300846	0.305344	0.120574	0.0462107	-0.00458048	0.354424	-0.00552812	-0.0742474	0.088657	0.130549	0.582172	0.614739	0.250228	0.280811	0.719433	0.33751	0.593678	0.4071	0.116861	0.0775549	-0.00767718	0.07478	-0.0513727	0.318056	0.0229251
Isoleucytryptophan	0.0475275	-0.0480356	0.0868932	-0.0534457	-0.020542	-0.00854904	0.461339	-0.020918	0.27085	0.114311	-0.00374542	-0.0391395	0.891834	0.120683	0.101672	0.0826411	-0.0784603	0.0587471	-0.0480356	0.00739587	0.0203606	-0.103087	-0.0294665	-0.00791072	0.184327	0.029912	0.0111044	-0.00633959	-0.0569936	0.34643	-0.0191259	0.00157339	0.0315372	-0.00374542	0.574	0.752839	0.548277	0.74659	0.594045	0.786839	0.620419	0.378701	0.0595138	0.0305925	-0.0310528	0.0763909	0.0234667	0.299414	0.0746657
Isoleucyvaline	0.160819	0.0321102	0.202741	0.0464226	-0.0106445	-0.0445608	0.470468	-0.00922814	0.577791	0.310834	0.0920955	0.0464415	0.447148	0.438278	0.165652	0.243859	-0.0117115	0.189522	0.0321102	0.184898	0.0419741	-0.0424049	-0.0206722	0.0481264	0.235863	0.217051	0.0557451	0.0852294	-0.010156	0.550274	-0.0331324	-0.0495566	0.0608002	0.0920955	0.89604	0.950625	0.327048	0.434099	0.903102	0.496197	0.818213	0.63011	0.0615485	0.106266	0.023232	0.086081	-0.0527927	0.436517	0.0131602
isorhamentin	0.0771922	0.129832	-0.0587185	-0.00962412	-0.0230859	-0.136105	0.101844	-0.0684207	-0.0117088	0.177143	0.190674	-0.160073	0.0295006	0.236381	0.364926	0.556068	-0.141706	0.22453	0.129832	0.376085	0.00666758	-0.126494	-0.168488	0.029013	0.124005	0.212707	-0.0767888	0.095004	-0.102003	0.0100508	-0.0620669	-0.0864943	-0.130941	0.190674	0.128902	0.0825779	0.0761572	-0.0129113	0.117855	-0.0730787	0.105762	0.0267682	0.112721	0.547441	-0.072028	0.000893084	0.0271564	-0.0289115	-0.000363645
Isorhamnetin.3.O.glucoside_Saleh_standards_477.1_7.81	0.115724	0.0268187	0.0508383	0.198945	0.0973672	-0.0809905	0.128485	-0.0164059	0.106914	0.176632	0.10233	-0.0745511	0.0288134	0.123583	0.381128	0.265488	-0.117828	0.224936	0.0268187	0.21052	-0.0235699	-0.0104464	0.0195548	-0.0891454	0.106655	0.294313	-0.0664163	0.227949	0.00151356	0.0524347	-0.00179788	-0.092481	-0.0376301	0.10233	0.0740777	0.072668	0.0985628	-0.0303642	0.0883737	-0.02999	0.0696141	0.00916282	-0.0229373	0.269756	0.118817	-0.00684852	-0.0108844	0.10353	0.00752523
Isorhamnetin.3.O.glucoside_Saleh_standards_477.1_7.81.1	0.0514978	0.145297	-0.0414123	-0.0197633	-0.0366894	-0.071087	0.0508967	-0.060079	-0.0220195	0.0941823	0.1592	-0.0573064	-0.0513193	0.221922	0.173982	0.368303	-0.128788	0.11701	0.145297	0.364696	0.0311932	0.00118822	-0.106512	-0.0450739	0.107674	0.062951	-0.0419782	0.0206795	-0.0433152	0.00053889	-0.053452	-0.0191241	-0.0721292	0.1592	0.0454616	-0.00259604	-0.00714995	-0.0627411	0.058551	-0.128818	0.0175257	-0.0145883	-0.0112634	0.362139	-0.0787521	-0.000331976	-0.00390701	-0.0850974	0.00114071
Isorhamnetin.3.O.rutinoside	-0.0743401	-0.00580116	-0.0485916	-0.0597954	-0.0652903	-0.0555819	-0.0406237	-0.0654256	-0.0807873	-0.0361173	0.0365162	0.113715	-0.025694	0.0279006	-0.0216805	0.116587	-0.112467	-0.0369694	-0.00580116	0.0278829	-0.0286751	0.0122518	-0.00572918	-0.0677485	0.00117484	-0.118445	-0.04376	-0.0564237	-0.0798297	-0.0183153	-0.0510251	-0.0118676	0.060912	0.0365162	-0.0111862	-0.0316078	0.00164203	-0.0149868	-0.00528641	-0.0258132	-0.0576239	-0.0278728	0.00105649	0.138407	-0.0598916	0.134265	0.168491	-0.0178584	0.0414516
Isorhamnetin.3.O.rutinoside.1	0.159859	-0.0879103	-0.0164005	-0.0671544	-0.0368391	-0.0459023	0.0865268	-0.000553413	0.0896709	0.249966	0.248106	-0.149589	-0.00437943	0.225474	0.0801348	0.0747426	0.0934676	0.0812908	-0.0879103	0.0531501	-0.052423	-0.127454	-0.145557	0.21049	0.146341	0.207989	-0.0399302	0.00961068	-0.0821987	-0.0086596	-0.0252717	-0.0235202	-0.0781896	0.248106	0.146358	0.112252	0.0537968	-0.00694839	0.116098	0.0072794	0.17675	0.0187558	0.153262	0.0873854	-0.0254242	-0.00350365	0.016577	0.0144859	-0.0263238
Isorhamnetin.3.O.rutinoside_Saleh_standards_623.16_7.54	-0.0743401	-0.00580116	-0.0485916	-0.0597954	-0.0652903	-0.0555819	-0.0406237	-0.0654256	-0.0807873	-0.0361173	0.0365162	0.113715	-0.025694	0.0279006	-0.0216805	0.116587	-0.112467	-0.0369694	-0.00580116	0.0278829	-0.0286751	0.0122518	-0.00572918	-0.0677485	0.00117484	-0.118445	-0.04376	-0.0564237	-0.0798297	-0.0183153	-0.0510251	-0.0118676	0.060912	0.0365162	-0.0111862	-0.0316078	0.00164203	-0.0149868	-0.00528641	-0.0258132	-0.0576239	-0.0278728	0.00105649	0.138407	-0.0598916	0.134265	0.168491	-0.0178584	0.0414516
isorhamnetin.o.glucoside	0.115724	0.0268187	0.0508383	0.198945	0.0973672	-0.0809905	0.128485	-0.0164059	0.106914	0.176632	0.10233	-0.0745511	0.0288134	0.123583	0.381128	0.265488	-0.117828	0.224936	0.0268187	0.21052	-0.0235699	-0.0104464	0.0195548	-0.0891454	0.106655	0.294313	-0.0664163	0.227949	0.00151356	0.0524347	-0.00179788	-0.092481	-0.0376301	0.10233	0.0740777	0.072668	0.0985628	-0.0303642	0.0883737	-0.02999	0.0696141	0.00916282	-0.0229373	0.269756	0.118817	-0.00684852	-0.0108844	0.10353	0.00752523
isovitexin_Saleh_standards_431.1_6.93	0.0301299	0.177147	0.0627016	0.155936	0.0363041	-0.0991029	0.00434425	-0.0197212	0.0126205	0.0245631	-0.100925	0.0709279	-0.0480043	0.0425632	0.346043	0.14592	-0.0117465	-0.0010001	0.177147	0.142416	0.0279202	0.109704	-0.00622742	-0.0175912	-0.0564005	-0.0129043	-0.00297278	0.203558	0.0709744	0.0137654	-0.0158433	0.0768377	0.0594343	-0.100925	-0.0129565	-0.0760302	-0.0180083	-0.00729816	-0.0459511	-0.0785806	0.0118899	-0.102165	-0.113984	0.151922	0.0987049	0.0158605	-0.0835788	-0.0731358	-0.0178905
K3G_7.13_447.0926	-0.0250489	0.0552285	0.00195599	0.031184	0.0279205	-0.0353436	0.0575759	-0.00621963	0.000504963	0.0268298	0.0316182	0.00158842	0.159692	0.0762776	0.0854139	0.108234	0.0126982	0.0806501	0.0552285	0.222842	0.00137234	-0.0415187	0.0263885	0.0302021	0.0814827	0.0797215	0.0763878	0.0468372	0.0191336	0.0102611	-0.0112872	-0.0297555	0.0110387	0.0316182	0.0765186	0.0884929	0.146284	0.110041	0.0798955	0.10173	0.0816711	0.0914381	0.129011	0.299069	-0.0633192	0.0207719	0.0365639	-0.058498	-0.040384
K3G_7.13_447.0926.1	-0.0250489	0.0552285	0.00195599	0.031184	0.0279205	-0.0353436	0.0575759	-0.00621963	0.000504963	0.0268298	0.0316182	0.00158842	0.159692	0.0762776	0.0854139	0.108234	0.0126982	0.0806501	0.0552285	0.222842	0.00137234	-0.0415187	0.0263885	0.0302021	0.0814827	0.0797215	0.0763878	0.0468372	0.0191336	0.0102611	-0.0112872	-0.0297555	0.0110387	0.0316182	0.0765186	0.0884929	0.146284	0.110041	0.0798955	0.10173	0.0816711	0.0914381	0.129011	0.299069	-0.0633192	0.0207719	0.0365639	-0.058498	-0.040384
K3G_7.13_447.0926.2	0.10018	0.34315	-0.00510496	0.0438478	-0.0192229	-0.0609309	0.209266	-0.0220425	0.107563	0.256689	0.289845	-0.119531	-0.0376991	0.464227	0.309106	0.41343	-0.0159026	0.2936	0.34315	0.608989	-0.020935	-0.0239067	-0.134185	0.1346	0.290182	0.386653	0.0310739	0.137615	0.055256	0.00498159	-0.00939351	-0.0165759	-0.0564499	0.289845	0.24304	0.114429	0.116166	-0.0138454	0.349143	-0.0881673	0.262118	0.0768995	0.119619	0.447657	-0.0856489	-0.0439316	-0.134518	0.0718524	-0.0488017
K3G7G_6.14_609.1462	0.110781	-0.0470486	-0.0521793	-0.159311	-0.031762	0.017467	0.00549989	-9.67127e-06	-0.0283126	0.0928749	0.0886177	0.00439388	-0.0220945	0.145491	-0.0380385	0.058167	0.00576765	-0.0237235	-0.0470486	0.0321172	0.111211	-0.0919763	-0.0658953	-0.0253031	0.111326	0.00900847	-0.0515551	-0.10963	-0.0943244	0.0410503	-0.032287	-0.0601914	-0.0212123	0.0886177	-0.00207797	0.0218722	0.0210305	-0.0305802	0.0350457	-0.0265524	-6.34118e-05	-0.0190206	0.112807	0.00141093	0.0488033	0.0681656	-0.0952706	-0.0345606	0.022757
Kaempferol	0.294245	0.0538692	-0.00761236	0.057695	0.122116	-0.0957706	0.132005	0.00457489	0.12434	0.212066	0.224647	-0.165183	-0.0207541	0.359415	0.0989394	0.343257	-0.0582159	0.207837	0.0538692	0.400926	0.197055	-0.0925717	-0.11068	0.0104953	0.0828207	0.187293	-0.0585888	0.120576	-0.0116182	0.115085	-0.0359707	-0.0435569	-0.145698	0.224647	0.20203	0.174632	0.0700934	-0.0290039	0.196105	-0.0385043	0.166175	0.0861598	0.0774779	0.287969	-0.0878897	-0.0569612	-0.0194822	-0.00434441	0.101775
Kaempferol.3.O.glucoside.7.O.rhamnoside	0.12797	0.0145406	0.0145104	0.0241377	0.085841	0.0101473	-0.0557999	0.0377486	0.00360186	-0.120327	0.0947995	-0.00616598	-0.02679	0.0146336	-0.0880945	0.0247534	-0.00428038	-0.0217797	0.0145406	0.107268	0.0257185	0.00191234	-0.0187257	-0.163522	0.107378	-0.0153814	-0.0103925	0.0442038	0.0350515	-0.011357	-0.0132616	0.202191	-0.105049	0.0947995	-0.0628862	-0.06994	-0.0369737	0.0107708	-0.104793	-0.0422111	-0.129204	-0.0507477	-0.0963387	0.00290458	-0.0586992	-0.0794516	-0.0326257	-0.117868	0.0952133
Kaempferol.3.O.glucoside.7.O.rhamnoside.1	-0.0883873	0.0186525	-0.0138802	-0.00485258	-0.0572957	-0.0120151	0.00897698	0.015101	-0.0320588	0.0938632	-0.151305	0.218667	-0.0112768	-0.0180623	0.281273	0.0259404	-0.0355533	-0.0209521	0.0186525	-0.0994569	0.0179399	0.0325078	0.178449	0.280995	-0.0136089	-0.021309	-0.0204593	0.0518667	0.00156639	-0.0382736	0.079401	-0.148177	0.184117	-0.151305	0.0696372	-0.0247984	0.0367345	-0.00705855	0.0285003	0.0932206	0.165333	-0.035815	0.0478599	0.0342374	0.0195519	0.143612	-0.00222458	0.148434	0.0112821
Kaempferol.3.O.rhamnoside.7.O.glucoside	0.0905697	0.221173	0.05276	0.19297	0.0194284	-0.0206807	-0.0246633	0.130872	-0.0236985	-0.0252412	-0.062481	0.135907	-0.0295674	-0.0599714	-0.0368588	0.0165926	0.118031	-0.0450516	0.221173	0.219408	0.145959	0.186277	0.135926	-0.0493595	-0.0215287	-0.00345076	0.0699714	0.246024	0.191518	0.02922	0.10346	-0.0258836	0.0529454	-0.062481	-0.0732989	-0.0828927	0.0570674	0.0566444	-0.117397	0.0066162	-0.0472488	-0.0750608	-0.0547092	0.181819	0.0426443	0.0160736	0.00352049	-0.011753	-0.0265941
Kaempferol.3.O...rutinoside_Saleh_standards_593.15_7.4	-0.202002	-0.162986	0.0403603	-0.0660581	-0.0722852	-0.00474372	-0.0645207	-0.0358008	0.0612775	-0.126435	-0.0867688	0.0908608	0.0156486	-0.14763	-0.0719325	-0.251641	0.0299116	-0.134929	-0.162986	-0.440687	-0.0864974	0.0134524	0.0149897	0.0352597	-0.0732779	-0.161924	0.0588021	-0.157573	-0.0378993	0.127144	-0.010181	-0.015528	0.102717	-0.0867688	0.127664	0.176099	-0.0585019	0.0664178	0.138247	0.120149	0.0848928	0.181305	-0.0237337	-0.366286	0.00408035	0.0432243	0.0649988	0.162494	0.0217194
Kaempferol.3.O.Glucoside_Saleh_standards_447.09_7.66	-0.0250489	0.0552285	0.00195599	0.031184	0.0279205	-0.0353436	0.0575759	-0.00621963	0.000504963	0.0268298	0.0316182	0.00158842	0.159692	0.0762776	0.0854139	0.108234	0.0126982	0.0806501	0.0552285	0.222842	0.00137234	-0.0415187	0.0263885	0.0302021	0.0814827	0.0797215	0.0763878	0.0468372	0.0191336	0.0102611	-0.0112872	-0.0297555	0.0110387	0.0316182	0.0765186	0.0884929	0.146284	0.110041	0.0798955	0.10173	0.0816711	0.0914381	0.129011	0.299069	-0.0633192	0.0207719	0.0365639	-0.058498	-0.040384
Kaempferol.3.O.Glucoside_Saleh_standards_447.09_7.66.1	-0.0250489	0.0552285	0.00195599	0.031184	0.0279205	-0.0353436	0.0575759	-0.00621963	0.000504963	0.0268298	0.0316182	0.00158842	0.159692	0.0762776	0.0854139	0.108234	0.0126982	0.0806501	0.0552285	0.222842	0.00137234	-0.0415187	0.0263885	0.0302021	0.0814827	0.0797215	0.0763878	0.0468372	0.0191336	0.0102611	-0.0112872	-0.0297555	0.0110387	0.0316182	0.0765186	0.0884929	0.146284	0.110041	0.0798955	0.10173	0.0816711	0.0914381	0.129011	0.299069	-0.0633192	0.0207719	0.0365639	-0.058498	-0.040384
Kaempferol.3.O.Glucoside_Saleh_standards_447.09_7.66.2	0.0059403	0.116021	0.020778	0.0961418	-0.00971499	-0.101641	0.0657936	-0.054967	0.0232437	0.160359	-0.0516925	0.0604252	-0.0553541	0.196523	0.176603	0.208924	0.0121645	0.0216783	0.116021	0.183764	0.140983	-0.01688	-0.0290478	0.221056	-0.0767064	0.0205998	0.0138659	0.13771	0.0386982	0.0515312	-0.0397288	-0.136057	0.111281	-0.0516925	0.0674221	0.0104833	0.0361363	-0.0708454	0.0347958	0.00758986	0.136177	-0.05302	0.0319378	0.155639	-0.0690672	0.246273	0.104156	-0.0509795	0.0258844
kaempferol.3.rhamnosyhexose	-0.129294	-0.0854561	0.0197794	0.0826211	-0.0126704	-0.0709351	-0.0167319	-0.0295485	-0.0142834	-0.0106665	-0.185966	0.26916	-0.0213338	-0.0806133	0.0546882	-0.0363649	-0.0508263	-0.090116	-0.0854561	-0.143427	-0.0155316	0.0280445	0.156568	0.216056	-0.0181278	0.0578227	0.0345225	0.110851	0.0329206	-0.0138821	-0.00826368	-0.0226044	0.277768	-0.185966	0.0741954	0.00255874	-0.0357855	-0.0338274	0.0230854	0.177595	0.166513	-0.0122455	0.191388	-0.0812093	0.0852787	0.613916	0.360626	0.268976	0.0890474
Kaempferol.7.O.Glucoside_Saleh_standards_447.09_7.76	-0.0250489	0.0552285	0.00195599	0.031184	0.0279205	-0.0353436	0.0575759	-0.00621963	0.000504963	0.0268298	0.0316182	0.00158842	0.159692	0.0762776	0.0854139	0.108234	0.0126982	0.0806501	0.0552285	0.222842	0.00137234	-0.0415187	0.0263885	0.0302021	0.0814827	0.0797215	0.0763878	0.0468372	0.0191336	0.0102611	-0.0112872	-0.0297555	0.0110387	0.0316182	0.0765186	0.0884929	0.146284	0.110041	0.0798955	0.10173	0.0816711	0.0914381	0.129011	0.299069	-0.0633192	0.0207719	0.0365639	-0.058498	-0.040384
Kaempferol.7.O.Glucoside_Saleh_standards_447.09_7.76.1	-0.0250489	0.0552285	0.00195599	0.031184	0.0279205	-0.0353436	0.0575759	-0.00621963	0.000504963	0.0268298	0.0316182	0.00158842	0.159692	0.0762776	0.0854139	0.108234	0.0126982	0.0806501	0.0552285	0.222842	0.00137234	-0.0415187	0.0263885	0.0302021	0.0814827	0.0797215	0.0763878	0.0468372	0.0191336	0.0102611	-0.0112872	-0.0297555	0.0110387	0.0316182	0.0765186	0.0884929	0.146284	0.110041	0.0798955	0.10173	0.0816711	0.0914381	0.129011	0.299069	-0.0633192	0.0207719	0.0365639	-0.058498	-0.040384
Kaempferol.7.O.Glucoside_Saleh_standards_447.09_7.76.2	0.0059403	0.116021	0.020778	0.0961418	-0.00971499	-0.101641	0.0657936	-0.054967	0.0232437	0.160359	-0.0516925	0.0604252	-0.0553541	0.196523	0.176603	0.208924	0.0121645	0.0216783	0.116021	0.183764	0.140983	-0.01688	-0.0290478	0.221056	-0.0767064	0.0205998	0.0138659	0.13771	0.0386982	0.0515312	-0.0397288	-0.136057	0.111281	-0.0516925	0.0674221	0.0104833	0.0361363	-0.0708454	0.0347958	0.00758986	0.136177	-0.05302	0.0319378	0.155639	-0.0690672	0.246273	0.104156	-0.0509795	0.0258844
kaempferol.glycosides.derv.	-0.129294	-0.0854561	0.0197794	0.0826211	-0.0126704	-0.0709351	-0.0167319	-0.0295485	-0.0142834	-0.0106665	-0.185966	0.26916	-0.0213338	-0.0806133	0.0546882	-0.0363649	-0.0508263	-0.090116	-0.0854561	-0.143427	-0.0155316	0.0280445	0.156568	0.216056	-0.0181278	0.0578227	0.0345225	0.110851	0.0329206	-0.0138821	-0.00826368	-0.0226044	0.277768	-0.185966	0.0741954	0.00255874	-0.0357855	-0.0338274	0.0230854	0.177595	0.166513	-0.0122455	0.191388	-0.0812093	0.0852787	0.613916	0.360626	0.268976	0.0890474
kaempferol.glycosides.dervi	0.157197	-0.0168853	-0.00354572	-0.00276304	-0.0120743	-0.0251124	0.164851	0.0132229	0.216222	0.21604	0.113924	-0.0523364	-0.00965709	0.18368	0.0143358	0.09468	-0.0278574	0.0443364	-0.0168853	0.0752239	0.0101677	-0.0577558	-0.0582704	0.0647953	0.155332	0.163633	0.032162	0.0616144	-0.0269818	0.0185072	-0.0112773	-0.0330035	-0.022588	0.113924	0.13349	0.132902	-0.0175248	-0.0230574	0.221132	-0.0172714	0.22546	0.0998486	0.0757382	0.0297593	-0.0114349	0.0225183	-0.0495728	-0.0330569	-0.0126467
kaempferol.glycosides.dervi.1	0.15604	-0.0205624	-0.00331654	-0.00115122	-0.0117285	-0.0255922	0.16266	0.0120557	0.216835	0.215295	0.111179	-0.0509897	-0.00930639	0.181361	0.0144577	0.0911247	-0.0283489	0.0509303	-0.0205624	0.0700628	-0.00564893	-0.0524806	-0.0539775	0.0682872	0.155114	0.16552	0.0300733	0.0616519	-0.0264699	0.0117962	-0.0104494	-0.0334396	-0.0218774	0.111179	0.135509	0.133485	-0.0208068	-0.0232368	0.221494	-0.0164756	0.226756	0.100167	0.0725788	0.0245483	-0.00923601	0.0252731	-0.047947	-0.0334043	-0.0128415
KGRAFer_7.93_901.2408	-0.140985	0.0779296	0.0120122	0.105786	-0.0445816	0.0284827	-0.00652094	-0.0249135	-0.0431243	0.0334728	-0.179687	0.250275	-0.00878399	-0.128806	0.0378071	0.00821702	-0.0513184	0.0539913	0.0779296	-0.0200818	-0.011451	0.0961785	0.233418	-0.00918874	-0.0914871	-0.0646447	-0.0424079	0.155266	0.0379469	-0.0456451	0.0124647	0.0473985	0.176757	-0.179687	0.0045932	-0.0497758	-0.0468626	0.00943939	-0.0392603	0.0928116	0.0572509	-0.0470808	0.0420332	0.0518703	0.212102	0.246911	0.0441682	0.20098	-0.0705589
Leu.Gly.Gly	-0.0220926	-0.00161518	0.0663955	-0.0521651	-0.0232286	-0.0183732	0.342075	-0.0153945	0.119436	0.0495759	-0.0427796	0.0196025	0.851475	0.0730249	0.0483991	-0.0317002	0.0068475	0.016557	-0.00161518	0.000241547	0.000864554	-0.0416826	0.0226084	0.149379	0.105484	0.0231081	0.0956313	0.0105046	-0.0145764	0.258604	-0.0212464	0.0165732	0.100135	-0.0427796	0.511334	0.632207	0.524516	0.691664	0.518556	0.839566	0.620724	0.335185	0.0640347	0.0144679	-0.0669714	0.261337	-0.0167762	0.210165	-0.00890626
Leu.Gly.Gly.1	0.101486	-0.0594924	0.0887677	-0.0716194	0.0188595	-0.00979599	0.322347	-0.0123215	0.360005	0.177442	0.00971607	-0.0795566	0.340756	0.233275	0.0359834	0.00760373	-0.108799	0.132754	-0.0594924	-0.00918016	-0.0100914	-0.13706	-0.0406915	0.1472	0.10463	0.0628978	-0.0127868	0.0343012	-0.0435723	0.154786	-0.0159914	-0.0375035	0.0361811	0.00971607	0.283276	0.331213	0.226604	0.282855	0.305826	0.327052	0.329148	0.192479	0.102656	0.0149189	-0.0648103	0.0172298	-0.0323144	0.135907	0.0181675
Leucine	0.238921	0.0522547	0.11286	0.029828	0.0494446	0.0292756	0.384517	-0.0319231	0.491182	0.438909	0.0589626	0.0851539	0.185419	0.412002	0.200003	0.208278	0.0819866	0.206333	0.0522547	0.128755	-0.0263495	-0.0244569	0.122583	0.192756	0.218814	0.237508	0.0508578	0.177383	0.0150578	0.122697	-0.0413196	-0.0529972	0.144583	0.0589626	0.410993	0.371783	0.180613	0.120113	0.453072	0.242066	0.494444	0.224384	0.176144	0.109584	0.0916716	0.160225	-0.0681665	0.238522	0.138233
Leucyalanine	0.217362	0.0524693	0.195923	0.00501415	-0.0146169	-0.0422425	0.567245	0.040106	0.552276	0.361569	0.123039	-0.0688902	0.516284	0.472302	0.173659	0.277016	-0.0368197	0.254386	0.0524693	0.278084	0.115781	-0.0706002	-0.0756328	0.106206	0.280724	0.278073	0.0615433	0.114487	-0.0237657	0.470766	0.00523698	-0.056087	0.0333418	0.123039	0.761858	0.826249	0.357195	0.445172	0.814515	0.512077	0.805764	0.498814	0.142143	0.15414	0.0282957	0.138564	-0.0455115	0.328644	-0.0456826
Leucyaspartic.acid	0.176121	0.0155911	0.239561	0.0274715	0.018189	0.00612921	0.476695	-0.00548615	0.41995	0.297995	0.118647	0.0516017	0.460218	0.280991	0.10461	0.156564	-0.00102243	0.190312	0.0155911	0.146983	-0.0276931	-0.0555921	0.00773294	0.0157819	0.177114	0.192467	0.0206377	0.10919	-0.0107426	0.330171	-0.0195764	-0.0416697	0.0547314	0.118647	0.497699	0.574608	0.284137	0.425122	0.526745	0.421808	0.509926	0.270004	6.76978e-05	0.104941	0.0412402	-0.0264025	-0.0950554	0.226888	-0.0568522
Leucyglutamic.acid	0.292622	-0.0255245	0.00138666	-0.0146961	0.0129117	-0.057322	0.444736	0.23729	0.300354	0.242272	0.1359	-0.110914	0.765312	0.299545	0.149586	0.226036	-0.0305041	0.130244	-0.0255245	0.188654	0.206088	-0.123313	-0.0151133	0.0292093	0.286435	0.19911	-0.0307571	0.0840464	-0.0630884	0.248475	0.226022	-0.0329769	-0.0688519	0.1359	0.54684	0.678188	0.511292	0.630723	0.565099	0.652166	0.643387	0.357428	0.0816396	0.136441	-0.0218884	0.087356	-0.0475173	0.206402	-0.0173873
Leucyisoleucine	0.00591809	-0.0403538	-0.0265216	-0.0302675	-0.0566485	-0.00808702	0.0464331	-0.00840689	0.0828638	-0.0387902	0.0234369	-0.0310659	-0.0096096	0.115684	0.00715355	0.0336105	0.0624201	-0.0111735	-0.0403538	0.0047789	-0.0193293	-0.0687354	-0.00249488	0.0149894	-0.0125341	0.0418744	-0.0497531	0.0148407	-0.0594754	-0.0266189	-0.0132737	-0.0310731	-0.00210745	0.0234369	0.0719855	0.102119	-0.00939667	-0.0184752	0.120097	-0.0139239	0.0811583	0.128935	-0.0011368	0.00703803	0.0690157	-0.0500345	-0.0516846	0.0132849	-0.0228425
Leucyleucine	0.0797101	-0.0169954	0.0931755	-0.0477958	-0.0304214	-0.035618	0.458013	-0.00411278	0.302773	0.122164	0.0334067	-0.0426258	0.899253	0.173501	0.0905934	0.0797258	-0.0370614	0.0635498	-0.0169954	0.0530684	0.030428	-0.0726189	-0.0252137	0.00978247	0.168353	0.0405164	0.022336	0.00373083	-0.053668	0.381818	-0.017458	0.0130831	0.0078235	0.0334067	0.658627	0.838567	0.571875	0.759555	0.66602	0.815914	0.704024	0.453212	0.0231367	0.0252343	-0.020991	0.0888755	-0.0371478	0.267088	-0.00461362
Leucylglycine	0.201929	0.0187301	0.0803897	-0.0220068	-0.0115397	-0.0615429	0.515393	0.00737544	0.474031	0.34257	0.137545	-0.0978261	0.565489	0.411219	0.189482	0.27055	0.0317411	0.207208	0.0187301	0.197995	0.048295	-0.130862	-0.0492658	0.108249	0.293732	0.314956	0.025144	0.0844915	-0.0540848	0.230625	-0.0102992	-0.0631804	0.0243433	0.137545	0.546761	0.650745	0.42574	0.428662	0.652629	0.511162	0.647769	0.384255	0.16872	0.142798	0.029399	0.120268	0.00260905	0.22262	0.0575697
Leucymethionine	0.15883	-0.0402172	0.100254	-0.000447392	0.01293	-0.00161633	0.32722	0.053753	0.566739	0.28382	0.0856212	0.0994031	0.245034	0.407707	0.0936201	0.193623	0.056742	0.116901	-0.0402172	0.0408479	0.0792994	-0.0855457	-0.00448694	0.0242376	0.323413	0.214548	0.0272178	-0.00659404	-0.0100056	0.460598	0.0398397	-0.0368534	0.0906552	0.0856212	0.770147	0.810073	0.194194	0.268138	0.812438	0.344632	0.685785	0.551447	0.0709822	-0.0129418	0.0220689	0.0844488	0.0242523	0.443997	0.0524613
Leucythreonine	0.127157	-0.0344912	0.151651	-0.0470537	-0.00199552	-0.0162547	0.526896	-0.0146946	0.436765	0.192993	0.00349774	-0.0264821	0.765122	0.223495	0.0846317	0.105187	-0.0551642	0.096573	-0.0344912	0.0403978	-0.00270939	-0.0472297	-0.0325843	0.00211514	0.138901	0.0706436	0.0198346	0.0111093	-0.076065	0.362936	-0.0172704	-0.00440646	0.0424059	0.00349774	0.604611	0.77571	0.497151	0.639774	0.628613	0.676054	0.616633	0.457945	0.0425692	0.0248011	0.000887763	0.0432063	-0.0446024	0.252745	-0.00764497
Leucytryptophan	0.0680367	-0.0228936	0.165642	0.0290725	-0.0181837	0.0313939	0.407118	0.00220352	0.227755	0.177453	-0.0835349	0.226012	0.69399	0.111847	0.0812134	0.0302479	-0.0823644	0.0536276	-0.0228936	-0.060411	0.0339731	0.0353342	0.218057	-0.0502767	0.110304	-0.0524579	0.0595018	0.0529819	0.00675953	0.352991	0.0284921	-0.0223542	0.215729	-0.0835349	0.53757	0.675848	0.418511	0.606236	0.541138	0.697065	0.574698	0.34802	-0.0238616	-0.0242006	0.172562	0.11122	-0.0235769	0.381378	0.214747
Leucytyrosine	0.337455	0.012652	0.263186	-0.0587404	-0.0218076	-0.0370176	0.62095	0.306473	0.566705	0.314576	0.100487	-0.0796027	0.479275	0.411809	0.193751	0.249795	-0.0569116	0.158558	0.012652	0.125946	0.287431	-0.0841405	-0.0181431	0.0627426	0.328062	0.215266	0.0925367	-0.00802426	-0.0604248	0.520228	0.293815	-0.0623451	0.099358	0.100487	0.570708	0.676718	0.302918	0.40839	0.707725	0.454439	0.632632	0.395066	0.104295	0.0510757	0.0388994	0.119123	-0.022907	0.326418	0.039997
Leucyvaline	0.191377	0.0423265	0.0914303	0.0200232	-0.00745528	-0.0434383	0.493796	0.0125729	0.495794	0.334619	0.121569	-0.0278587	0.636373	0.41009	0.17993	0.237921	-0.0253789	0.215647	0.0423265	0.222283	0.0289239	-0.060119	-0.0266097	0.060268	0.264829	0.25223	0.0325647	0.105432	-0.0250719	0.36345	-0.0111091	-0.0308427	0.0213902	0.121569	0.771228	0.878048	0.446552	0.549308	0.826848	0.616295	0.809418	0.529624	0.0854411	0.142255	0.0339118	0.114825	-0.0400067	0.332138	0.0130765
Luteolin.6.C.glucoside	0.0855259	0.332813	0.141196	0.765637	0.262427	-0.188979	0.00754745	-0.0642332	0.0653961	0.295225	-0.180199	0.383369	-0.0257917	0.143769	0.0522064	0.129071	0.120181	0.182423	0.332813	0.300747	-0.104193	0.33168	0.357472	-0.0198316	-0.0198028	0.411816	0.220684	0.826881	0.501374	-0.11391	-0.0798774	-0.0251525	0.186379	-0.180199	0.12295	0.0263495	0.100821	0.0407796	0.0365992	0.0070311	0.204062	0.00280478	-0.0658248	0.212771	0.106941	0.109873	0.020627	0.0530317	-0.07331
Luzonoid	0.239859	0.0234481	-0.050439	-0.0718848	0.0484169	-0.102438	0.112957	-0.0303066	0.0787546	0.222287	0.183471	-0.154278	-0.0507082	0.352194	0.163509	0.425524	-0.0158341	0.103464	0.0234481	0.322859	0.128064	-0.150613	-0.185478	0.0553292	0.105678	0.139169	-0.0629596	-0.0059367	-0.0575513	0.0899461	-0.0586616	-0.123835	-0.122661	0.183471	0.155862	0.118987	0.0292124	-0.0707975	0.162781	-0.0777289	0.137496	0.0623817	0.11151	0.285115	-0.0790902	-0.0215449	-0.0649094	-0.044209	0.104864
Luzonoid.1	0.175107	0.334139	-0.0181725	0.108646	-0.0360334	-0.110616	0.1619	-0.0419423	0.0468063	0.233643	0.259233	-0.176854	-0.054807	0.389813	0.470881	0.641185	-0.142272	0.392912	0.334139	0.759576	-0.0248318	-0.0535651	-0.131107	0.0416685	0.187282	0.436504	-0.0501407	0.214696	0.0164982	-0.0312404	-0.021369	-0.0249103	-0.169694	0.259233	0.181593	0.075553	0.115944	-0.0402031	0.196914	-0.155603	0.188318	0.0434894	0.097508	0.691922	-0.0455259	-0.0858206	-0.15134	0.017141	-0.0804047
Lyso.PC.18.2	-0.144175	-0.275063	-0.161305	-0.81853	-0.283527	0.226012	-0.0571442	-0.0338898	-0.112156	-0.362291	0.187867	-0.298062	0.0953355	-0.147302	-0.0941574	-0.228282	-0.036837	-0.149369	-0.275063	-0.265415	0.0139054	-0.201323	-0.292363	0.148603	0.128194	-0.444067	-0.27742	-0.68251	-0.574638	0.0693381	-0.0139681	0.0504713	-0.200839	0.187867	-0.0366231	0.00204666	-0.0262435	0.0356356	-0.0241018	0.117293	-0.0663999	0.00568082	0.0868151	-0.180343	-0.160632	-0.00649688	0.0347118	-0.0990299	0.0680725
LysoPC.14.0	-0.14307	-0.203896	-0.174676	-0.565893	-0.205671	0.193556	-0.0894945	-0.0703118	-0.120491	-0.315193	0.14389	-0.189738	0.123975	-0.174778	-0.0951952	-0.257276	-0.0258197	-0.0985057	-0.203896	-0.250175	-0.0377831	-0.138244	-0.185239	0.00645436	0.117381	-0.272299	-0.212071	-0.48222	-0.405675	-0.0324279	-0.0519665	0.0354905	-0.127788	0.14389	-0.100082	-0.0319841	0.00225676	0.0546801	-0.0691721	0.0937468	-0.12649	0.0281161	0.146262	-0.151728	-0.128632	-0.0280369	0.0921836	-0.04627	0.00236674
LysoPC.18.1	-0.0118946	-0.226499	-0.191881	-0.642922	-0.216903	0.12228	-0.0423545	-0.0417227	-0.0622538	-0.215923	0.273877	-0.414496	0.0994454	-0.0203804	-0.0622979	-0.0668373	0.0815676	-0.106913	-0.226499	-0.0425177	-0.00281638	-0.183807	-0.312848	0.0705239	0.175522	-0.209201	-0.256213	-0.511736	-0.431808	-0.00445098	-0.0657742	0.0477158	-0.336707	0.273877	-0.0316883	0.0208749	0.00781003	0.0143519	-0.0105674	0.0954242	-0.0630624	0.0204912	0.119967	-0.0520322	-0.154021	-0.115537	0.0473326	-0.0741103	0.0777795
LysoPC.18.1.1	0.0137696	-0.132076	-0.107541	-0.378265	-0.107998	-0.0108254	0.0398794	-0.0891004	0.0143105	-0.0682927	0.205963	-0.273735	0.124398	0.0467427	-0.0385285	0.0482531	0.12163	-0.0539565	-0.132076	0.0503724	-0.0597546	-0.192247	-0.261218	0.140341	0.194227	0.00486757	-0.126073	-0.277461	-0.244081	0.0054785	-0.107602	-0.086403	-0.203147	0.205963	0.0586569	0.0789787	0.145271	0.00330815	0.0740049	0.0816368	0.0296702	0.0963224	0.211464	0.0528268	-0.231294	-0.138343	0.00623283	-0.00784859	0.0910137
Lysyleucine	0.108439	-0.105231	0.0496523	0.129814	0.0565495	-0.102898	0.15904	-0.00265343	0.179417	0.289831	0.0711345	0.0915964	0.23103	0.269411	0.11214	0.0551984	0.0755864	0.0821002	-0.105231	0.0375927	-0.0446184	-0.0167444	0.050604	0.263478	0.130101	0.231109	0.148038	0.157594	0.0750757	0.156183	-0.0302098	-0.101373	0.0798695	0.0711345	0.523932	0.455346	0.172866	0.213914	0.433009	0.382713	0.600459	0.450586	0.215598	0.0447551	0.0749237	0.251296	-0.0426562	0.477391	0.181958
Lysyphenylalanine	0.0221442	-0.0662498	-0.0131731	-0.0115986	-0.0700711	-0.0435942	0.143122	-0.00591918	0.139496	-0.0152906	0.0786567	-0.0297936	0.392167	0.133863	-0.0231342	-0.00385109	-0.0183451	-0.0359525	-0.0662498	-0.0128082	-0.00923923	-0.100396	-0.0327874	-0.00787531	0.144456	0.0490597	-0.065348	-0.0282482	-0.0335899	0.192916	-0.0116849	-0.018596	-0.0771349	0.0786567	0.431653	0.515453	0.250845	0.3478	0.428544	0.396262	0.42367	0.358786	0.0472644	0.0462527	-0.0767998	0.00054485	0.0810779	0.437226	0.207659
Lysytryptophan	-0.0729296	-0.0594145	-0.0291618	-0.0939509	-0.044013	-0.0224621	0.151028	-0.0322777	-0.0252377	-0.0923106	-0.0165568	-0.0509983	0.58199	-0.0369773	0.0220874	-0.105359	-0.0979775	-0.0688405	-0.0594145	-0.0910897	-0.00829305	-0.0898052	0.0252354	-0.0132367	-0.0172348	-0.119212	-0.0393945	-0.0972468	-0.0510308	0.0797437	-0.0237123	0.0418548	-0.0347761	-0.0165568	0.184497	0.306725	0.347761	0.460755	0.189755	0.517543	0.250121	0.126963	0.028376	-0.0559631	-0.0154931	0.0490323	-0.0160111	0.0744887	0.0450607
Lysytryptophan.1	-0.0714356	-0.122338	0.0215017	0.0142143	-0.0307057	0.000286731	-0.0554158	-0.0236593	-0.0625414	0.0200006	-0.151969	0.230612	-0.00920393	-0.0752834	-0.103403	-0.16963	-0.0215238	-0.0978445	-0.122338	-0.159639	-0.0250525	0.0578915	0.184578	0.150149	-0.117143	-0.0619127	-0.0129797	0.04275	0.0247401	-0.0320109	-0.0107507	-0.0275097	0.264047	-0.151969	0.0208369	-0.0406716	-0.0302613	-0.0375921	-0.0228411	0.234342	0.0920054	0.131647	0.0479188	-0.152869	0.0369102	0.354162	0.0837605	0.250202	0.219544
Methionyleucine	0.261484	-0.0492469	0.076655	0.00384116	-0.0402557	-0.0419643	0.0861199	0.483506	0.234494	0.0313107	0.0121762	0.0597882	0.0874184	0.136434	-0.0473317	0.0176216	-0.109384	0.0847329	-0.0492469	-0.0312821	0.398092	0.023018	0.0182414	-0.0284169	0.131801	-0.0472785	-0.0405399	-0.0778505	-0.0735134	0.485149	0.482384	-0.0413945	0.00434759	0.0121762	0.441955	0.483551	0.0419186	0.160302	0.402638	0.172098	0.33812	0.368658	-0.0403125	-0.0662439	-0.0026078	-0.00986278	-0.0150161	0.17122	-0.0312246
Methionylglycine	0.0122192	-0.144527	-0.0479552	0.00111994	-0.0606829	-0.0563426	0.0162827	0.138207	-0.0914982	-0.130171	-0.0386415	0.0130562	0.131393	-0.0270912	0.035506	-0.0558764	-0.204727	-0.0525329	-0.144527	-0.142966	0.120201	-0.10478	0.017448	-0.0882236	0.0771788	-0.099483	0.0283523	-0.0739869	0.00502144	0.0267218	0.156539	-0.0679478	-0.0556118	-0.0386415	0.0338233	0.0468309	0.0795921	0.132541	0.0531219	0.137257	-0.0167129	0.288289	0.017359	-0.0825478	-0.0255998	0.0243071	0.0440495	0.339841	0.426759
Methionymethionine	0.0427751	0.00762075	0.124031	-2.37569e-05	-0.00874045	0.00314279	0.10021	0.226299	0.201727	0.032802	-0.0818193	0.177432	0.00213148	0.0849419	0.0349144	0.0915598	-0.113242	0.204591	0.00762075	-0.0770387	0.231202	0.00871065	0.0695336	-0.0238797	0.0734789	-0.0285037	-0.00771233	-0.067845	-0.0812942	0.450082	0.253289	-0.0477762	0.13429	-0.0818193	0.424062	0.426264	-0.0369379	0.0925068	0.361646	0.105128	0.289981	0.312689	-0.0209542	0.0511855	0.0105618	0.11989	0.0148015	0.237504	0.0285474
Methionytyrosine	0.0733038	-0.0570085	0.167039	-0.0446885	-0.0436381	-0.0103584	0.447267	0.121822	0.0800972	-0.0123842	-0.0666239	-0.0776881	0.869913	0.0147608	0.0221441	-0.0101445	-0.126471	-0.0360012	-0.0570085	-0.0523133	0.111294	-0.0726144	0.0251378	-0.0243406	0.135069	-0.0554368	0.0125667	-0.0226746	-0.0476781	0.316717	0.131552	0.0322741	0.0281383	-0.0666239	0.332624	0.522538	0.543181	0.702362	0.339087	0.725985	0.399432	0.225413	0.0176695	-0.0224566	-0.0260562	0.044267	0.052086	0.251121	0.0820819
Methionyvaline	-0.0337255	-0.0575786	-0.0024887	-0.0487787	-0.0387739	0.107738	0.222649	-0.0277009	0.115755	-0.039835	0.0110062	0.0216741	0.773232	0.0129664	-0.0321575	-0.0561844	-0.085087	0.0108106	-0.0575786	-0.0568169	0.0611521	-0.0252759	0.00934869	-0.0847389	0.0469983	-0.0941174	-0.0584577	-0.0575213	-0.0826076	0.339385	-0.0241705	0.0732685	-0.0624807	0.0110062	0.553991	0.741174	0.492124	0.676546	0.521121	0.716183	0.518543	0.427565	-0.0584938	-0.0649191	-0.028959	0.00241638	-0.0394845	0.24971	-0.0272228
Methionyvaline.1	0.191791	0.0239893	0.060874	0.00408951	0.0328288	-0.105526	0.122514	0.202829	0.137952	0.129109	0.0647482	-0.0622457	-0.0624726	0.178215	0.0731133	0.172173	0.122253	0.0849946	0.0239893	0.126674	0.183375	-0.13889	-0.0540924	0.204014	0.226951	0.384073	0.0841302	0.0503641	0.0345891	0.107587	0.183359	-0.0477027	0.0308868	0.0647482	0.0548234	0.0298182	-0.014759	-0.0709426	0.0733518	-0.0851539	0.0985633	0.0237634	0.313987	0.164953	-0.0860335	-0.0313169	-0.00719519	-0.00400346	-0.078736
Methyl.jasmonate	0.00209464	0.020556	0.032598	0.0138426	-0.0103866	0.0954523	-0.0182676	-0.0341441	0.198627	0.0760108	-0.0405717	0.179098	-0.0155495	0.110134	-0.00441249	-0.0365447	-0.0926482	0.142055	0.020556	0.00434535	0.00307017	0.0543275	0.0913536	-0.125109	-0.00500646	-0.0917246	-0.09608	0.00528418	-0.0781307	0.323247	-0.014369	0.0119503	0.00343135	-0.0405717	0.529259	0.479259	-0.00451116	0.0760234	0.453941	0.123469	0.361027	0.374788	-0.122521	0.0214495	0.0156097	-0.0478578	-0.0744074	0.293022	-0.0500873
Methyl.jasmonate.1	-0.0164792	0.134207	0.0288837	0.161732	0.0219342	-0.0774157	0.0589949	0.0313873	0.0607092	0.0978783	0.0349989	0.10183	-0.0640189	0.0842212	0.0786771	0.217063	0.0481435	0.147646	0.134207	0.18518	0.0179068	-0.0339677	0.15001	0.0771443	0.00110256	0.173509	0.0967841	0.200791	0.0956936	0.00084642	0.00329256	-0.0333125	0.0533713	0.0349989	0.0923109	0.018291	-0.0130139	-0.0402343	0.100776	-0.031261	0.0736147	0.153939	0.326002	0.151328	0.0418564	0.126213	0.0692528	0.16558	0.0586737
Mevalonic.acid.lactone	0.051217	-0.00664806	-0.0559545	-0.120495	-0.0992802	0.0289649	-0.0549616	-0.0151406	0.0572938	-0.0409141	0.0777516	-0.0790969	-0.0307834	0.0373971	-0.0911634	-0.0580961	-0.115366	0.0692353	-0.00664806	-0.0434185	0.000740996	0.0116831	-0.13482	-0.00609936	-0.0203739	-0.114247	-0.00710846	-0.104546	-0.0695682	0.0239997	-0.0455486	0.00490111	-0.101046	0.0777516	0.0747014	0.0466282	-0.0677623	-0.00905468	0.0336597	-0.0277074	0.0124043	0.0610888	-0.0276442	-0.0480903	0.0265134	0.0790588	0.0020046	-0.0377673	-0.0369217
Morin	0.0985504	-0.0509102	-0.0895786	-0.0593368	-0.0241911	-0.0914067	0.107199	-0.0188542	0.0853569	0.13344	0.156478	-0.145339	0.0834375	0.16516	0.188129	0.355076	-0.0151914	0.0792754	-0.0509102	0.174665	0.0763109	-0.172838	-0.198174	0.100337	0.0835938	0.185616	-0.0955085	0.031213	-0.124748	0.00833531	-0.0384661	-0.0915723	-0.150294	0.156478	0.163701	0.129563	0.0900512	0.0838497	0.167021	0.0369688	0.195621	0.0236016	0.171562	0.250756	-0.0367453	0.043382	0.00528873	0.0400542	0.0590863
Myricetin	0.149454	-0.0215247	-0.0741421	-0.093278	-0.0144835	-0.197621	0.101933	-0.0740502	0.0678152	0.172443	0.113955	-0.173923	0.0407296	0.250843	0.25606	0.409705	-0.0736848	0.135508	-0.0215247	0.0835847	0.0209188	-0.210069	-0.198011	0.162023	0.0461466	0.109264	-0.105773	-0.0627774	-0.137638	0.0713581	-0.0757996	-0.181151	-0.100791	0.113955	0.207579	0.183014	0.0804764	-0.00561579	0.213544	-0.00267572	0.228106	0.0872921	0.196069	0.207763	-0.0180088	0.0272522	0.0382602	0.0272854	0.10258
Myricetin.1	0.377959	0.0392828	-0.00235419	-0.0204643	-0.00605191	-0.0190402	0.0197875	0.0607372	0.0683911	0.180788	0.13991	-0.00277124	-0.00478341	0.0921859	-0.0510059	0.0513576	0.0484192	-0.0222841	0.0392828	0.083659	-0.0102133	-0.0329362	0.00895183	0.0035791	0.0765975	0.106168	0.0379598	0.0630572	0.0376436	-0.0167934	0.0138213	-0.0352865	-0.0102023	0.13991	0.0384472	0.0138318	-0.0511639	0.043724	0.00432996	-0.0193478	0.0416056	0.0157504	0.0187186	0.147057	-0.0441203	-0.00984486	-0.0230372	0.0623783	-0.0213653
N.Acetyl.L.Cysteine	0.0854195	0.10694	0.0630835	0.117038	0.0461296	0.0487025	0.0787712	-0.017844	0.00623549	0.0700234	0.00761309	0.088315	-0.056053	0.119785	0.0360912	0.00162478	0.0300798	0.111639	0.10694	0.0802751	-0.0420251	0.0271097	0.105045	0.00471008	0.0255744	0.124167	0.11073	0.0426459	0.110485	-0.00723643	0.00516108	-0.116179	0.0357262	0.00761309	-0.0200604	-0.0286425	0.00654799	-0.0123711	0.0587821	-0.0730336	-0.0274644	-0.0413901	-0.0150462	0.0921929	-0.00851908	-0.0658193	-0.0466608	0.0644782	-0.0123872
N.Acetyl.L.Cysteine.1	-0.0311609	0.103539	0.0233709	0.102745	0.0500493	0.13775	-0.00727539	-0.0187311	-0.0776242	-0.0575938	-0.0789465	0.0947883	-0.0500143	-0.0395366	0.0251885	0.0187243	-0.055491	0.048407	0.103539	0.0769432	0.0164726	-0.0069305	0.0858023	-0.0500588	-0.0446806	0.0292144	0.0600415	-0.00228599	0.131074	-0.0173456	0.0188677	-0.0888201	0.0106143	-0.0789465	-0.0711608	-0.0924414	-0.0344192	-0.0638041	-0.0570541	-0.0936009	-0.117019	-0.125187	-0.0488151	0.0789717	-0.0205377	-0.129972	-0.122997	0.0102346	0.0299206
N.Acetyl.L.Methionine	0.00652494	0.0638663	0.0610615	-0.0967338	-0.0164165	0.0309673	0.117438	-0.0444116	0.0282624	0.22436	-0.0577242	0.0873706	0.19932	0.113617	0.0783478	-0.111959	0.0444872	0.0628801	0.0638663	-0.0269675	-0.0412082	0.00854458	0.0819261	0.551956	0.0303845	0.012607	0.0915283	0.143606	-0.031277	0.0297944	-0.0326306	0.0131601	0.187553	-0.0577242	0.25733	0.131086	0.166971	0.1609	0.136526	0.365959	0.517012	-0.00369692	0.126467	0.0203134	0.0377599	0.48786	-0.00557158	0.017878	-0.0255545
N.Acetyl.L.Tyrosine	0.15622	0.0735077	0.140742	0.166535	0.0122201	-0.0105282	0.23197	-0.00252164	0.406013	0.41069	-0.031563	0.199297	0.00803641	0.313848	0.00684439	0.209069	0.0939211	0.115569	0.0735077	0.156371	0.0407007	0.100398	0.171452	-0.183936	0.130907	0.195167	0.0302138	0.280034	0.0541742	0.267117	-0.0250388	-0.0112559	0.11187	-0.031563	0.446067	0.413808	0.0396393	0.0796013	0.439545	0.138066	0.375101	0.307069	-0.0115428	0.0635486	0.200221	-0.0297371	-0.011134	0.291667	0.0635872
N.Acetylmuramic.acid	0.209165	-0.0115289	0.0545199	0.0201457	-0.0172222	-0.0489677	0.201357	0.0688706	0.229473	0.165741	0.0265838	-0.0255389	-0.0253921	0.234648	0.0965283	0.236087	-0.0373861	0.139297	-0.0115289	0.0286332	0.0632509	-0.0797532	-0.0138195	0.103343	0.171299	0.138958	0.0455609	0.0309637	-0.0504999	0.133816	0.0610705	-0.100905	0.0689506	0.0265838	0.144145	0.0956717	0.0207955	-0.0374191	0.154346	-0.0275176	0.177457	0.124587	0.105958	0.0583923	-0.00366533	0.091465	0.0617552	0.0935065	0.181499
N.Formyl.L.Methionine	-0.0688038	0.141225	0.0874674	0.0976521	-0.00806815	0.0189154	0.222049	-0.0716367	0.080386	-0.0713251	-0.111144	0.17147	0.554752	-0.00937531	0.0359475	-0.0127348	-0.108858	0.132033	0.141225	0.0427322	0.00994632	0.0932094	0.178513	-0.182609	-0.0545358	-0.0995874	-0.0558437	0.0337725	0.0143983	0.285224	-0.042147	0.000293516	0.0931578	-0.111144	0.362439	0.493374	0.349386	0.545626	0.328884	0.493712	0.321528	0.278087	-0.0918826	0.0452809	0.0453146	-0.0268696	-0.0535276	0.275013	-0.0375483
Naringenin.chalcone_Saleh_standards_271.061_10.44	0.402459	0.126358	-0.00883834	0.0791529	0.0536552	-0.0630092	0.257388	0.0563487	0.209616	0.36511	0.229826	-0.214226	0.105693	0.455756	0.373533	0.461634	0.0289283	0.292522	0.126358	0.535533	0.0536639	-0.102862	-0.13611	0.0421569	0.279754	0.450936	-0.0401957	0.235665	-0.0085617	0.0479959	0.00656637	-0.0418673	-0.16708	0.229826	0.257046	0.215265	0.122327	0.0519095	0.254426	0.0173106	0.285174	0.210901	0.158285	0.474448	0.0857538	0.125143	-0.0954329	0.0527897	-0.0303692
Naringin	0.137058	0.189299	0.199183	0.123198	0.00806785	-0.0917046	0.219768	-0.00544532	0.196594	0.197061	0.0708017	0.0871634	-0.0424417	0.231078	0.127925	0.256189	0.0970172	0.190117	0.189299	0.240209	-0.00755836	0.0332458	0.0792676	-0.0320609	0.132279	0.18289	0.0882785	0.151757	0.106078	0.170763	-0.0312241	-0.0938235	0.151257	0.0708017	0.110532	0.0922857	0.103117	-0.0215355	0.125614	-0.0617275	0.091143	0.0468506	0.0560902	0.237422	0.0126158	0.0177643	0.129132	0.046505	-0.070416
Neohesperidin	0.21246	-0.0265363	0.0116383	0.138753	0.155972	-0.0783458	0.0663794	0.0352788	0.0916665	0.150272	0.0681373	0.0811328	-0.00534258	0.13402	-0.010922	0.212548	0.00315008	0.147083	-0.0265363	0.0936307	0.0886254	-0.0288065	0.0279176	-0.246511	0.0263879	0.119816	-0.0201857	0.0922634	0.0228374	0.0605287	0.0129485	-0.0858043	0.0131432	0.0681373	0.101583	0.11621	-0.0109295	-0.013998	0.111743	-0.0377034	0.0131437	0.0955401	-0.00935134	0.113082	0.0333685	-0.119229	0.0474337	0.093504	0.0443567
NG1_7.39_433.1136	0.537599	-0.0298387	-0.0259091	-0.0372756	0.0897974	0.00806061	0.168162	0.084178	0.183447	0.337715	0.311739	-0.220649	-0.0295782	0.424873	0.0298153	0.312143	0.111859	0.0912729	-0.0298387	0.510653	0.118318	-0.0871858	-0.16051	0.0652772	0.252815	0.3422	-0.0357383	0.141285	-0.0131283	0.0236606	-0.0113196	0.00211052	-0.201284	0.311739	0.129817	0.0846049	0.0441278	-0.039166	0.0915937	-0.0602858	0.138808	0.0597902	0.125156	0.332693	-0.0661915	0.00160118	-0.0947423	-0.0620957	0.000559795
NG1_7.39_433.1136.1	0.375051	0.163296	0.00579999	0.104077	0.134239	-0.0271066	0.220683	0.0269903	0.211263	0.334359	0.352541	-0.17562	-0.0408703	0.47565	0.107823	0.416584	-0.0106001	0.268792	0.163296	0.69812	0.0979672	-0.00871296	-0.149819	0.0190666	0.292391	0.388529	-0.00513921	0.239026	0.081563	0.0216314	-0.0141029	0.0273889	-0.17295	0.352541	0.170973	0.108985	0.109971	-0.0379447	0.169191	-0.0810967	0.195654	0.0107453	0.0928428	0.396491	-0.0568804	-0.082372	-0.141334	-0.0456163	0.0427645
oleic.acid..derivatives	-0.11504	0.0775079	0.0438486	0.0990206	-0.0225893	0.369057	-0.0835307	-0.0531413	-0.12026	-0.129648	0.030226	0.163275	-0.002069	-0.163233	-0.0529022	-0.118268	-0.152881	-0.0768141	0.0775079	0.0088383	-0.0318447	0.135824	0.111259	-0.289746	-0.163707	-0.322429	0.0444351	0.00904367	0.103233	-0.0200222	-0.0341286	0.260561	0.0275759	0.030226	-0.0896517	-0.0745462	-0.0792154	0.0478738	-0.0918812	-0.0552026	-0.144412	-0.140102	-0.224477	-0.108989	0.0477611	-0.0372294	-0.0879543	-0.0858264	-0.0230256
P35GG_6.64_597.18	0.213545	0.0680699	-0.000833225	0.0594834	0.0620962	0.0755943	0.0363545	0.0870012	0.0149121	0.107093	0.089549	-0.121801	-0.0390667	0.183796	-0.0791651	0.194639	0.160514	0.0037253	0.0680699	0.506322	0.162239	0.0619309	-0.0673722	-0.00852214	0.161933	0.233171	0.0428617	0.191056	0.0940278	0.0310194	0.00970506	0.0272969	-0.163385	0.089549	0.00932184	-0.0237986	0.072757	-0.0205239	-0.0407526	-0.0554849	-0.00160967	-0.0189762	0.0764597	0.344973	-0.113002	-0.0987337	-0.054429	-0.070002	-0.013868
P35GG_6.64_597.18.1	0.397159	0.149044	-0.0242172	-0.0174727	0.00823488	-0.0288443	0.213392	0.0261644	0.151525	0.34587	0.4395	-0.278035	-0.0569713	0.529557	0.232862	0.564117	0.00795176	0.319599	0.149044	0.724689	0.0327817	-0.0930509	-0.225033	0.071547	0.363696	0.493414	-0.0278865	0.139255	-0.0307805	0.00262077	-0.0231586	0.0131141	-0.23644	0.4395	0.228931	0.127127	0.0870729	-0.0451754	0.254369	-0.139534	0.248357	0.0628645	0.174364	0.563696	-0.0986558	-0.0825012	-0.0336928	0.0228919	-0.0394414
Palmitic.acid.or.Hexadeconate	0.167995	0.309978	0.196645	0.816459	0.296282	-0.151245	0.0347161	-0.0458789	0.105798	0.321879	-0.280847	0.588464	0.00606506	0.130613	0.00979121	0.0873013	0.11933	0.100945	0.309978	0.24936	-0.0788394	0.394574	0.631557	-0.0987202	-0.169962	0.367164	0.292617	0.719141	0.572393	-0.0978955	-0.0626699	0.0651669	0.360394	-0.280847	0.0800753	0.0387094	0.091841	0.0779453	0.0225121	0.0710455	0.137743	0.0374804	-0.124298	0.106496	0.277116	0.124759	-0.0174673	0.0563553	-0.043603
Panthenol	0.132865	-0.00942423	0.00336313	-0.164981	-0.0314687	-0.00673021	0.174095	0.0647413	0.0741333	0.190093	0.0763979	-0.197991	-0.0312627	0.289626	0.153041	0.241076	0.171172	0.124403	-0.00942423	0.122183	0.0390987	-0.160452	-0.173213	0.314553	0.250125	0.377051	0.0295435	-0.0940278	-0.123336	0.0724559	0.0604702	-0.154924	0.00308334	0.0763979	0.115596	0.0761522	0.0394583	-0.108081	0.189055	-0.0099917	0.196742	0.134856	0.382504	0.17999	-0.0885083	0.103947	0.0941195	0.116522	0.039279
Pantothenic.acid..Vitamine.B5.	0.274953	0.215622	0.185484	0.531811	0.191476	-0.0541153	0.131741	-0.0187336	0.113339	0.34996	-0.0818948	0.240102	-0.120286	0.399726	0.0949015	0.320199	0.19981	0.240678	0.215622	0.424016	-0.0426081	0.223735	0.168077	0.030346	0.200016	0.604358	0.144846	0.618298	0.299143	-0.0274345	-0.0553791	-0.0175218	0.134787	-0.0818948	0.125727	-0.00988531	0.0398361	-0.0393616	0.0563496	-0.113521	0.136398	0.0252644	0.0621635	0.341369	0.0600847	0.0702898	0.0424609	0.127802	-0.0523089
peak101__309.119_3.39	0.158562	0.100096	0.0894424	-0.0339643	0.0152084	-0.017008	0.188531	-0.0259246	0.164537	0.31759	0.183086	-0.0220542	-0.0564094	0.29078	0.0729237	0.179527	0.0498039	0.182955	0.100096	0.195278	-0.0776861	0.0195103	0.0237842	0.122024	0.325499	0.348091	0.0541779	0.156822	-0.064648	0.0159853	-0.0379641	-0.0419296	0.0850164	0.183086	0.158164	0.0656351	0.0885674	-0.0978011	0.200835	0.00525547	0.215489	0.00862031	0.154912	0.191281	0.061965	0.159444	0.0753568	0.139042	-0.0731661
peak105__435.1140367_3.52	0.0272398	0.267424	0.101663	0.266558	0.18991	-0.0443679	0.0514777	-0.0737235	0.0417439	0.198235	-0.21452	0.180856	-0.10852	0.156004	0.0339985	0.0873195	0.162305	0.164999	0.267424	0.25665	-0.075911	0.287889	0.187015	-0.0930722	-0.0261548	0.263483	0.00984483	0.398666	0.174332	-0.0483858	-0.0771902	0.120024	0.142987	-0.21452	-0.0115225	-0.0920012	-0.0191566	-0.0119837	-0.0188006	-0.0813351	-0.00201658	-0.0706696	-0.034287	0.18384	0.175605	-0.0292132	0.0823417	-0.0150254	0.0506392
peak106__383.0598_3.54	0.253848	0.0144125	0.031286	0.224388	0.0928689	-0.0788949	0.0406131	0.0268523	0.0717642	0.325317	0.0519153	0.00315372	-0.0421933	0.235206	0.0648944	0.190276	0.167009	0.0891221	0.0144125	0.297647	-0.0322238	0.11929	0.0665556	-0.104509	0.0585374	0.392233	0.0313218	0.334849	0.11496	-0.0594722	-0.0221501	0.0557801	-0.0396283	0.0519153	0.0689536	0.0168679	-0.019993	-0.0194305	0.0601506	-0.0753529	0.112917	0.0353577	0.0141374	0.296059	0.0920386	0.0145266	0.0422476	0.0518069	-0.0687493
peak107_Gentesic.acid.glucoside_315.0720515_3.55	0.0289693	-0.14727	0.0575232	0.0815802	0.167106	0.0291619	-0.0538254	0.0150652	-0.0650055	0.00152318	-0.139195	0.20577	-0.0126013	-0.0688242	-0.111782	-0.210359	-0.00438022	-0.102451	-0.14727	-0.180571	-0.0152412	0.109922	0.244727	-0.049263	-0.0500487	-0.0743135	0.169663	0.0769858	0.131066	-0.027399	0.00218716	-0.0117839	0.120973	-0.139195	-0.0166738	-0.0275162	-0.0180775	0.050627	-0.0301589	0.0535192	-0.0279002	-0.00162482	-0.0865377	-0.194208	0.0877854	-0.010052	0.0135347	0.101388	-0.0313079
peak107_Gentesic.acid.glucoside_315.0720515_3.55.1	0.293677	0.423877	0.192241	0.100483	0.0153521	-0.0560267	0.405387	-0.00453977	0.26698	0.369708	0.287387	-0.147557	-0.0540811	0.582185	0.338137	0.5894	-0.0277475	0.464933	0.423877	0.835294	0.0245772	-0.00914923	-0.123899	0.0603999	0.295943	0.457959	0.0779128	0.270737	0.0583978	0.171935	-0.0304087	-0.0376134	-0.0197858	0.287387	0.277769	0.16549	0.127604	-0.0156486	0.336816	-0.13237	0.289209	0.0878231	0.145378	0.6252	-0.056286	-0.0680282	-0.155788	0.0577916	-0.0578266
peak107_Gentesic.acid.glucoside_315.0720515_3.55.2	0.187796	-0.0734879	0.0234183	0.186937	0.0780947	-0.043465	-0.000105812	0.0154749	0.0345262	0.260074	-0.00485501	0.0291682	-0.0263875	0.144796	-0.00905218	0.081436	0.169721	0.0147573	-0.0734879	0.163667	-0.0546647	0.120373	0.0837401	-0.0872373	0.00756487	0.306082	0.0275908	0.267937	0.109502	-0.0743696	-0.0342548	0.0703446	-0.0215519	-0.00485501	0.0324936	-0.0043573	-0.0408836	-0.00353241	0.0151594	-0.033743	0.076417	0.0353374	0.00220226	0.168266	0.0892528	0.0307728	0.068386	0.0692996	-0.0496712
peak112__255.0506426_3.67	0.0861817	0.646777	0.0961685	0.261999	0.0554865	-0.164794	0.243669	-0.0646475	0.149224	0.337347	0.115299	-0.0358159	-0.0675704	0.486002	0.48309	0.613314	-0.0515507	0.577475	0.646777	0.781924	-0.0177985	0.0362908	0.00205053	0.0571536	0.194071	0.44278	0.0692152	0.434558	0.11091	0.0275888	-0.0495956	0.00640364	0.0275995	0.115299	0.233632	0.0933655	0.108851	-0.0211904	0.26488	-0.154939	0.278039	0.0194423	0.128499	0.736675	-0.0182736	-0.0158845	-0.156979	0.0024897	-0.0572363
peak115__353.1452893_3.69	0.0995387	0.0504807	0.0507722	0.0118029	-0.00162166	-0.0217852	0.194527	-0.00508068	0.242811	0.254069	0.141529	-0.0157803	0.0360373	0.264589	0.116274	0.17471	0.0346645	0.16178	0.0504807	0.238695	-0.0150858	-0.0851419	-0.0338942	0.118985	0.186094	0.258162	0.0219026	0.0852006	0.0164172	0.138616	-0.0110799	-0.0856276	0.0197019	0.141529	0.326227	0.274857	0.0672457	0.13661	0.330831	0.0654745	0.322528	0.190027	0.193794	0.173195	-0.0290275	0.00640216	-0.0446063	0.247528	0.00637759
peak116__305.0665045_3.73	0.262152	-0.133905	-0.0148783	-0.0321258	0.11344	0.113693	0.00229766	0.108108	0.112847	0.0405936	0.13656	-0.131343	-0.0299492	0.118447	-0.168695	-0.000327396	0.183199	-0.111244	-0.133905	0.283238	0.056578	0.0241828	-0.0863864	-0.0750427	0.144709	0.139682	0.0415285	0.0768947	0.0758484	0.00584246	0.00284408	0.0636618	-0.148567	0.13656	-0.00977343	-0.0176136	-0.0154419	-0.0164498	-0.0869379	-0.0173678	-0.0563988	-0.0360897	0.0153414	0.128162	-0.1682	-0.0979931	-0.0735977	-0.109407	0.00382656
peak117_Coumaroylgalactarate_355.067_3.73	-0.0624251	-0.0889143	-0.163243	-0.468188	-0.123383	0.070292	-0.110049	-0.0252687	-0.0967686	-0.187203	0.153941	-0.244028	-0.0365668	-0.104721	0.0189793	0.0166887	-0.0565107	0.0344171	-0.0889143	-0.0481183	-0.00503568	-0.11678	-0.211024	-0.102758	0.118422	-0.186492	-0.175361	-0.311644	-0.340684	-0.0486296	-0.0200676	0.0720549	-0.229489	0.153941	-0.102047	-0.0878332	-0.0551411	-0.0419094	-0.108546	-0.0603217	-0.159068	-0.0956165	0.0218773	0.0648945	-0.046757	-0.135995	-0.0190165	-0.100876	-0.0493586
peak118_Phaseoloidin_329.0875_3.74	0.447311	0.132197	0.0952658	0.00739929	0.0555802	-0.0269559	0.289873	0.0201426	0.211563	0.338473	0.323285	-0.215939	-0.0500342	0.50983	0.19142	0.556107	0.0372202	0.198706	0.132197	0.66167	0.0727479	-0.0636067	-0.191187	0.0641665	0.307583	0.406286	0.0119644	0.178499	0.00120279	0.112031	-0.0500705	-0.0246276	-0.12991	0.323285	0.185329	0.109606	0.0580136	-0.033052	0.166302	-0.122443	0.183149	0.0289738	0.146395	0.475795	-0.0583898	-0.059646	-0.102723	-0.0262155	0.0114793
peak118_Phaseoloidin_329.0875_3.74.1	-0.216239	0.455526	-0.0156918	0.286238	0.0212138	-0.186634	-0.0345081	-0.124453	-0.109753	0.0024731	-0.218383	0.21991	-0.0613807	0.0215893	0.37637	0.448815	-0.0897079	0.162777	0.455526	0.0815736	-0.0825686	0.0470763	0.0296073	-0.028773	-0.110202	0.0415063	-0.0285233	0.201625	0.104804	-0.0863785	-0.0467553	-0.00702133	0.195001	-0.218383	-0.0190938	-0.0686309	-0.0411909	-0.0116924	-0.0137663	-0.115127	-0.0330371	-0.069758	-0.0534373	0.201463	0.0461187	-0.0209955	-0.0785898	0.00415051	0.00269886
peak120_Licoagroside.B_431.1192_3.75	-0.0660833	-0.0412195	-0.0538335	-0.151063	-0.035954	-0.00565901	-0.0782833	-0.034279	-0.111697	-0.100976	-0.0857092	-0.00676984	-0.0232655	-0.109831	-0.0786367	-0.0535943	-0.0450722	0.072705	-0.0412195	-0.112379	-0.0260734	-0.0234056	-0.0697657	0.0609416	-0.0301035	-0.119154	-0.0584877	-0.14537	-0.0939719	-0.0249415	-0.00609302	-0.0656026	-0.0078263	-0.0857092	-0.0707553	-0.0698434	-0.033607	-0.0387324	-0.088902	-0.0453834	-0.0967977	-0.044764	0.0922088	-0.0672921	-0.0508077	0.119626	0.271251	-0.0893511	-0.0306803
peak120_Licoagroside.B_431.1192_3.75.1	-0.0554229	-0.0178304	-0.0425486	-0.119677	-0.0256162	-0.0135195	-0.0677266	-0.0381394	-0.103726	-0.0787313	-0.0939923	0.00147768	-0.0314061	-0.0878181	-0.0570666	-0.0254781	-0.040597	0.110518	-0.0178304	-0.0735357	-0.0332405	-0.0100498	-0.0553004	0.0698081	-0.0358034	-0.0872995	-0.0505004	-0.104269	-0.0779413	-0.0298779	-0.00978112	-0.0627825	-0.00172024	-0.0939923	-0.0630994	-0.0734455	-0.0339734	-0.045111	-0.0865303	-0.0546436	-0.0833197	-0.0415151	0.0994002	-0.0379818	-0.0398817	0.12763	0.270969	-0.0860404	-0.0352803
peak127__461.1308_3.9	-0.145178	-0.0821196	-0.05351	-0.140608	-0.082025	0.0510213	-0.043975	-0.0848952	-0.120757	-0.0434245	-0.0517918	0.0730166	-0.0248513	-0.0570293	0.0439367	0.0313413	-0.0353939	-0.136501	-0.0821196	-0.151858	-0.0343961	-0.114884	-0.13602	0.0512215	-0.0282984	-0.137664	-0.0499766	-0.204411	-0.119122	0.0184481	-0.0565627	-0.145876	0.120513	-0.0517918	0.00362548	-0.00850101	-0.0276359	-0.0491084	-0.0111896	-0.0459131	-0.0853843	0.0108267	0.080102	-0.0856357	-0.0745908	0.0326862	-0.0258715	0.00482776	0.0496351
peak127__461.1308_3.9.1	0.234673	0.170355	-0.0316349	-0.0693737	-0.0736214	-0.0433712	0.107744	0.374439	0.140358	-0.00261916	0.0846857	-0.135289	-0.01508	0.180115	0.0503791	0.274164	-0.0497562	0.0573972	0.170355	0.138617	0.299517	-0.155347	-0.0181029	0.0132779	0.123416	0.0879219	-0.0560533	-0.137152	0.00202745	0.120947	0.372445	-0.0062717	-0.0810732	0.0846857	0.0394099	0.068618	0.0606099	-0.0165134	0.134997	-0.0216548	0.0999128	0.0788042	0.0695571	0.0455683	-0.0489209	-0.0508643	-0.0388599	0.0333854	0.037636
peak128__184.0606354_3.93	-0.0139753	0.157585	0.122143	0.25531	0.0223165	0.115587	-0.0517443	0.198489	-0.0525697	-0.0102367	-0.376052	0.492703	-0.0846646	-0.117513	-0.157237	-0.233733	0.12261	0.00745447	0.157585	-0.136717	0.147604	0.173403	0.415673	0.022857	-0.00462202	-0.0458242	0.157965	0.204781	0.216525	0.0472402	0.234863	-0.0762884	0.349605	-0.376052	-0.057637	-0.0894083	-0.0424534	0.0316865	-0.0527351	0.0420628	-0.0150267	-0.00212626	0.0704612	-0.0933632	0.0621776	0.119084	0.0305791	0.0854855	-0.0283374
peak130__517.1197_3.95	0.288962	0.0519316	0.0912638	-0.0725055	0.00158617	0.000150256	0.220009	0.00378234	0.123217	0.202384	0.24971	-0.128083	-0.0572842	0.436274	0.0823961	0.378309	0.0162965	0.14688	0.0519316	0.516551	0.0817908	-0.0839334	-0.185637	-0.022822	0.248908	0.208545	0.0189543	0.0268641	-0.00948796	0.152746	-0.0485969	-0.0453625	-0.0664356	0.24971	0.138894	0.0906979	-0.00913744	-0.047232	0.110211	-0.0984919	0.0845993	0.0388623	0.0804994	0.352947	-0.10024	-0.0549518	-0.0920854	-0.0239013	0.0699015
peak130__517.1197_3.95.1	0.032702	0.650321	0.0320886	0.225227	0.0639943	-0.108529	0.135474	-0.0618954	0.0937642	0.190218	0.118349	-0.0631535	-0.0620593	0.378902	0.417371	0.499403	-0.0142033	0.495624	0.650321	0.818708	-0.0083599	0.105045	-0.032048	-0.00165034	0.167042	0.327075	0.0411115	0.313027	0.124983	0.0028941	-0.0362251	0.0162408	-0.0596554	0.118349	0.180965	0.0912183	0.140128	-0.0485299	0.242949	-0.139847	0.213326	0.0400363	0.0447278	0.662606	-0.0455465	-0.101702	-0.194115	-0.049203	-0.0522815
peak131_Vanilloside_313.0927659_3.96	0.334067	0.0822991	0.0353588	0.220715	0.100847	-0.098458	0.105156	-0.0182315	0.0595688	0.329282	0.129567	4.89654e-05	-0.0461178	0.357323	0.0904961	0.251017	-0.0155398	0.184688	0.0822991	0.300737	-0.0739848	0.0754765	0.0544292	-0.0675041	0.0607058	0.390123	-0.0120315	0.264963	0.0632167	-0.0625035	-0.0460862	-0.0266048	-0.0576356	0.129567	0.093984	0.0267613	0.0689279	-0.0204855	0.115617	-0.109965	0.0864196	0.00964957	-0.0571892	0.239475	0.123557	-0.0740924	-0.0472514	0.0485886	-0.086407
peak132__579.157_3.97	-0.249491	0.0130717	0.0100288	-0.00741432	0.000780689	0.0541134	-0.0730239	-0.126425	-0.142054	-0.132114	-0.0756195	0.0854519	-0.0855887	-0.138313	0.223021	0.178929	-0.0314808	-0.0335995	0.0130717	0.0482423	-0.0434728	-0.0508902	0.0165458	0.0386336	-0.14671	-0.147923	-0.0339362	-0.0134508	0.00792269	-0.00910308	-0.0854626	-0.046398	0.0860745	-0.0756195	-0.0512062	-0.102212	-0.0802791	-0.0493954	-0.0813758	-0.0368503	-0.127093	-0.0690091	0.0275625	0.165779	-0.0453154	0.00955866	-0.0258977	-0.019033	-0.0248761
peak137__447.1872_3.99	-0.179121	0.182501	0.0565345	0.346824	0.062811	-0.0777709	-0.109335	-0.0932066	-0.118007	-0.0207298	-0.378004	0.297517	-0.0465606	-0.0983953	0.0270631	0.00315333	0.0179287	0.00922461	0.182501	0.00410532	-0.073027	0.318686	0.238418	-0.165514	-0.137454	-0.0208845	0.0625586	0.371642	0.138018	-0.0998438	-0.0296982	-0.0145719	0.200796	-0.378004	-0.0563884	-0.0998521	0.0110148	0.00934543	-0.101264	-0.0377887	-0.0654378	-0.0385284	-0.0901339	0.0582276	0.177031	0.0332082	0.0297517	0.0932857	-0.0102502
peak141__359.0982012_4.06	0.215044	0.118216	0.0366123	0.299643	0.115184	-0.0961371	0.0291287	-0.00996554	-0.0213987	0.240705	-0.0256057	0.121671	-0.0378476	0.222506	0.0640845	0.12992	-0.0404094	0.174747	0.118216	0.165552	-0.0693005	0.168982	0.162327	-0.105035	-0.0658369	0.276045	-0.00158787	0.27958	0.0938058	-0.082846	-0.00549634	-0.0231252	0.0317517	-0.0256057	0.037461	-0.0128043	0.0451264	-0.00404313	0.0558041	-0.0779062	0.0415167	-0.00373124	-0.121282	0.160361	0.180719	-0.0467439	-0.0466091	0.0578861	-0.0844521
peak141__359.0982012_4.06.1	0.424699	-0.0821249	0.194192	-0.190522	0.0512712	0.00384502	0.44525	0.0355895	0.420553	0.342294	0.385098	-0.279488	-0.00600143	0.475913	0.0974106	0.407896	0.0951181	0.143292	-0.0821249	0.390412	0.0887827	-0.201858	-0.268193	0.11369	0.458485	0.368659	0.0473989	-0.00146536	-0.0982164	0.28068	-0.0540407	-0.0707001	-0.0756872	0.385098	0.242496	0.213113	0.0585463	-0.0395682	0.247371	-0.0538443	0.228314	0.108469	0.276923	0.231583	-0.113917	-0.0552226	-0.0237757	0.0583952	0.0345061
peak149__727.1945_4.21	0.0744404	0.0168201	0.0169816	0.0106943	0.0642894	-0.0391005	-0.0602194	0.00235244	-0.0178769	-0.016394	0.0240224	0.0851395	-0.0210337	-0.00374946	-0.110771	-0.132115	0.000806138	0.041671	0.0168201	-0.0321276	-0.0279031	0.132276	0.15454	-0.097518	-0.139166	-0.115866	-0.0721903	0.0179059	-0.0472741	0.0176585	-0.0215966	0.0419762	0.0173456	0.0240224	0.0371642	0.0141384	-0.0539913	-0.0180661	-0.00879487	0.0456503	-0.0022692	0.0451291	-0.0615025	-0.109399	0.105079	0.0503505	-0.00553523	-0.0555661	0.0925249
peak150__161.0809_4.22	0.0627143	0.00410764	-0.0454321	-0.0853426	-0.0353818	0.195926	0.024545	0.0441428	-0.0328437	0.0011012	0.11861	0.0190157	-0.0406394	0.211598	0.0104743	0.0458017	-0.0500705	0.0687315	0.00410764	0.183361	-0.019846	0.0361231	0.0641574	0.132909	0.253312	0.185586	-0.00520612	0.008735	-0.0306703	-0.0472068	0.0358694	0.0333341	-0.0640296	0.11861	0.103301	0.00750964	-0.0113201	0.0620744	0.0772994	-0.0160922	0.0920299	-0.0503538	0.14828	0.174714	0.018036	0.0900892	0.0258122	0.0282989	0.0486152
peak151_10.Formyltetrahydrofolate_472.1585774_4.23	0.374572	0.268046	0.243565	0.222507	0.130971	-0.0679803	0.279615	0.0300525	0.261875	0.380264	0.123756	0.0159451	-0.0906409	0.412249	0.145004	0.374315	0.164773	0.254018	0.268046	0.542047	-0.0345209	0.259828	0.175113	0.0270132	0.120104	0.391525	0.104526	0.438268	0.0887424	0.0898339	-0.0095698	0.106839	0.0979786	0.123756	0.149508	0.026585	0.0242001	-0.0372134	0.12107	-0.0916097	0.197865	-0.0232705	0.0374058	0.327352	0.117962	0.0378693	0.0308585	-0.00513651	-0.0914689
peak152__868.2644_4.25	0.101274	0.0774362	-0.0192409	0.116889	0.119835	-0.11616	0.00821557	0.0193645	0.155238	0.0634385	0.139	-0.104687	-0.0651205	0.073697	-0.0108605	0.0764116	0.0874194	0.0684808	0.0774362	0.175055	-0.0620666	0.0857413	0.0280359	-0.0744313	-0.0511707	0.196213	0.0157381	0.120916	0.108841	-0.0827151	-0.018997	-0.00228686	-0.178413	0.139	-0.0298981	-0.0233415	-0.057518	-0.0704723	0.0227248	-0.0805885	-0.0189377	-0.0217789	-0.00603863	0.0759573	0.0751996	-0.122072	0.00979299	-0.0672714	-0.0172915
peak155__271.0698_4.26	0.148348	0.0424322	0.0213648	0.159538	0.0815221	-0.0401277	0.0213098	-0.0159248	0.104805	0.276435	0.0781127	0.0221343	-0.0261592	0.120681	-0.0251451	0.106716	0.234009	0.181089	0.0424322	0.175371	-0.0870052	0.129303	0.114882	0.0652369	0.109994	0.252058	-0.00159257	0.229377	0.100493	-0.0914604	-0.0401554	0.00823284	-0.00219102	0.0781127	0.0948114	0.0414622	-0.0397921	0.0172337	0.0870747	0.0298543	0.144598	-0.0361432	0.0099366	0.162576	0.011536	-0.0354291	0.0416899	-0.000562181	-0.024873
peak157_Coumaroylgalactarate_355.067_4.26	0.212862	0.582756	0.0746826	0.291655	0.0534233	-0.124468	0.23531	-0.0287968	0.183036	0.318942	0.226366	-0.0918075	-0.0628875	0.511533	0.387491	0.593408	-0.0493113	0.491518	0.582756	0.939877	-0.00881752	0.0804059	-0.0433704	0.0251732	0.239993	0.508485	0.0567874	0.390332	0.188298	-0.00256706	-0.0300276	0.0433491	-0.0949052	0.226366	0.209729	0.101665	0.131255	-0.014631	0.228395	-0.169805	0.247669	0.0238781	0.0807839	0.690344	-0.0281577	-0.0847197	-0.165632	-0.0517192	-0.0711094
peak158__330.1667081_4.28	0.359082	-0.126811	0.0383913	-0.00312939	0.015615	-0.0674487	0.213049	0.0174977	0.394629	0.346197	0.176889	-0.0429206	0.0748228	0.371446	0.0982835	0.284458	0.00623399	0.166454	-0.126811	0.10451	0.00429846	-0.109248	-0.0518932	-0.0949647	0.125346	0.245625	-0.0947113	0.0223241	-0.103579	0.286519	-0.0264738	-0.0693874	-0.0599956	0.176889	0.539528	0.537393	-0.0119367	0.097631	0.561208	0.120087	0.441106	0.404812	-0.0138455	0.0929175	0.0972242	-0.00746596	0.0747188	0.29806	-0.0258149
peak160_5..Deoxy.5..Methylthioadenosine_296.0777_4.3	0.18127	0.0431908	0.22701	0.103434	0.133633	-0.0584888	0.317366	0.00899718	0.228382	0.350439	0.0769536	0.0481801	-0.0289406	0.290068	0.0898324	0.281693	0.154365	0.282977	0.0431908	0.163152	-0.0420441	0.0183931	0.0196068	0.0730749	0.212691	0.405865	0.0653619	0.197307	0.0261952	0.153716	-0.00342397	-0.121949	0.152079	0.0769536	0.168849	0.100729	0.0544599	-0.00397796	0.19203	-0.0432306	0.180038	0.0519099	0.15594	0.271395	0.0167846	0.0247433	0.0723216	0.0895924	-0.0302805
peak160_5..Deoxy.5..Methylthioadenosine_296.0777_4.3.1	0.64041	-0.129868	-0.00595285	0.00326199	0.0636596	-0.0582312	0.158967	0.0719264	0.353155	0.451288	0.236985	-0.122446	0.0264	0.366238	-0.000121708	0.151523	0.196302	0.025211	-0.129868	0.0863106	-0.00382853	-0.0872401	-0.0942413	0.0121546	0.212335	0.36184	-0.0825546	0.138275	-0.0890779	0.0482679	-0.0154878	-0.0608409	-0.096424	0.236985	0.240342	0.23012	0.0379424	0.00949321	0.237563	0.0281209	0.258733	0.17761	0.039033	0.104996	-0.0138822	-0.0044023	0.0506852	0.147748	-0.0650532
peak162__181.0497_4.33	0.215762	-0.0272818	0.0391768	-0.0107948	0.00535501	-0.0332817	0.448487	0.00958864	0.222046	0.205445	0.0776374	-0.126823	0.902193	0.21226	0.0497154	0.104409	0.036998	0.0416232	-0.0272818	0.153601	0.00577049	-0.0825492	-0.0301348	0.0272257	0.256002	0.200368	0.0173652	0.0918489	0.00307884	0.199529	-0.0288024	0.0192837	-0.0613956	0.0776374	0.452534	0.628848	0.603767	0.726182	0.461738	0.754028	0.566719	0.299187	0.0793671	0.114332	-0.0488099	0.0214316	-0.0308572	0.186609	0.0058454
peak164__323.1345_4.38	0.111797	0.260832	0.0160398	0.280453	0.0630028	-0.14242	0.00210393	-0.0153762	0.0307838	0.184295	-0.0934304	0.0054397	-0.0820398	0.226417	0.0839149	0.185402	0.0564145	0.160361	0.260832	0.302601	-0.0611356	0.142152	0.0806526	-0.0879941	0.0200053	0.278154	0.042077	0.329396	0.152304	-0.0771501	-0.0201506	0.0300595	-0.0275731	-0.0934304	-0.0134097	-0.036285	0.0580483	-0.0330133	0.0546864	-0.151023	0.00267235	0.00689159	-0.0209404	0.280746	0.0956858	-0.107489	-0.0693439	0.0186149	-0.0469796
peak166__445.0992_4.44	0.0636844	0.190714	0.0178932	0.208183	0.0256452	-0.0982652	0.0823294	-0.0215049	0.0676832	0.227283	0.017949	0.0489884	-0.0336712	0.257706	0.235713	0.244639	0.0946061	0.157969	0.190714	0.277411	-0.054659	0.0475789	0.114219	-0.0164463	0.124316	0.291922	0.0412745	0.25761	0.133867	-0.075409	-0.0061931	-0.0389536	-0.00594726	0.017949	0.12689	0.0589478	-0.00254992	-0.00842552	0.162998	-0.0665385	0.135212	0.0610274	-0.0257091	0.191673	0.080249	-0.0236374	-0.0785467	0.0321617	-0.0857036
peak170_L.gamma.glutamyl.L.isoleucine_259.1296851_4.47	0.426229	0.01734	0.0496162	0.0747809	0.13847	0.0271982	0.309748	-0.00520678	0.581255	0.572271	0.0513202	0.13049	0.0609168	0.430511	0.131243	0.215225	0.0711779	0.197928	0.01734	0.141486	-0.042481	-0.0372263	0.12368	0.0853828	0.233597	0.307572	0.0204419	0.250702	-0.0134728	0.0536678	-0.0300396	-0.099635	0.142886	0.0513202	0.335225	0.26925	0.0678211	0.0433487	0.309201	0.118275	0.380373	0.115576	0.118723	0.10604	0.0998778	0.159613	-0.00453899	0.19641	0.11535
peak172__359.1346883_4.51	0.0722285	-0.0905942	-0.0208135	-0.0205555	-0.0382086	0.0357226	0.102689	-0.00535423	0.0508855	0.216561	0.00159566	-0.00799546	-0.0142457	0.0811852	-0.0557281	0.0116204	-0.0395446	0.0269406	-0.0905942	0.000354747	-0.0281968	-0.0704696	0.0590739	0.0259077	0.110921	0.128572	-0.0620174	0.0056773	0.0110169	-0.0207852	-0.0107655	-0.0513012	-0.00137297	0.00159566	0.0678896	0.0890539	-0.0471211	-0.00148732	0.156679	0.0131716	0.131956	0.012264	0.0975033	-0.0240736	0.0386675	0.0586258	0.15173	0.11096	0.079008
peak173_Coumaroylgalactarate_355.067_4.52	-0.209643	0.00117736	0.0446259	0.0499202	-0.0451434	-0.00833867	-0.0772109	-0.0801543	-0.134073	-0.12459	-0.198952	0.275972	-0.036685	-0.182283	-0.0328457	-0.0144936	-0.120257	-0.00240532	0.00117736	-0.13886	-0.0528289	0.101593	0.183093	0.026516	-0.11207	-0.121874	-0.0214672	0.085274	-0.0453233	-0.0449491	-0.0360057	0.172493	0.174081	-0.198952	-0.0642036	-0.115599	-0.090993	0.0116933	-0.133407	-0.00889954	-0.0868691	-0.108359	-0.0126652	0.0218574	0.0807038	0.13409	0.0936572	-0.0109246	-0.0367035
peak174__639.1582_4.53	0.341215	-0.102208	-0.044218	-0.143703	-0.0436886	0.110884	0.0675402	0.060213	0.0145316	0.141221	0.255597	-0.172303	-0.0291311	0.241843	-0.0277746	0.23915	0.0137098	-0.00790766	-0.102208	0.333729	0.139144	-0.106111	-0.153615	0.098124	0.202472	0.142871	-0.0639435	-0.00355183	-0.0956384	0.0364349	0.00291264	0.0353058	-0.191663	0.255597	0.0408029	0.0110177	-0.0086083	-0.0246418	0.000696141	-0.0257942	0.035633	-0.0338661	0.0951692	0.227091	-0.0965697	-0.0202764	-0.0496013	-0.0528248	0.00253071
peak185_Feruloylgalactarate_385.0777_4.63	-0.132255	-0.170768	-0.0502488	-0.0645227	-0.110031	0.172842	-0.0844047	-0.0725915	-0.0569544	-0.0653716	-0.0648589	0.0774516	-0.0215698	-0.0958296	0.0865957	-0.0894984	0.042031	-0.0371736	-0.170768	-0.175084	-0.0228496	-0.146006	-0.021503	-0.0859104	-0.0916672	-0.215157	0.0498662	-0.218523	-0.0301011	0.0253553	-0.0390695	-0.0580686	0.0376801	-0.0648589	0.0518864	0.060255	-0.0806971	-0.0334684	0.0550809	0.00173044	-0.0463046	0.156513	0.0443539	-0.0745332	-0.0428332	0.0562363	-0.0297751	0.0996925	-0.0322623
peak185_Feruloylgalactarate_385.0777_4.63.1	-0.178816	-0.227862	-0.0806833	-0.125661	-0.108178	0.154165	-0.119488	-0.0915709	-0.128336	-0.0899304	-0.0500193	0.0387745	-0.0278427	-0.132334	0.0726291	-0.087958	0.00588189	-0.102719	-0.227862	-0.225903	-0.0300945	-0.169164	-0.0770693	0.022392	-0.134425	-0.275002	0.0167341	-0.278646	-0.0825092	-0.00805348	-0.047553	-0.0705239	-0.00165843	-0.0500193	0.0301912	0.0103133	-0.081907	-0.0620548	0.00899205	-0.0150699	-0.0568962	0.0973909	0.0275035	-0.0897857	-0.111938	0.0428215	-0.0542085	0.0869818	-0.000745515
peak194__491.1407_4.73	0.16324	0.301171	-0.0427107	0.127988	-0.017173	-0.169507	0.140365	-0.073268	0.157523	0.350414	0.217975	-0.0423128	-0.0729606	0.413067	0.380168	0.568361	0.047191	0.28202	0.301171	0.479396	-0.0641891	-0.150113	-0.0941696	0.0650254	0.217887	0.327196	0.0605642	0.199246	0.0857689	-0.0723818	-0.0844245	-0.157827	0.0056755	0.217975	0.191577	0.078076	0.0518315	-0.0883327	0.232795	-0.141157	0.22303	0.0322967	0.21388	0.428684	-0.115981	-0.0193563	-0.131735	0.065392	-0.0188609
peak196_1.O.Feruloyl.glucose_355.1034_4.76	0.228524	0.00306936	0.9041	-0.00910515	-0.00441743	0.0459781	0.814015	0.0341753	0.459921	0.225852	-0.0445908	-0.005773	-0.00509886	0.297217	0.0687216	0.231903	0.0390687	0.0514912	0.00306936	0.0712416	0.0538832	0.0461094	-0.00228718	0.0712875	0.191423	0.140086	0.285261	0.0248576	0.0439946	0.760627	-0.0124359	-0.0660582	0.442997	-0.0445908	0.12968	0.126512	-0.0225781	-0.015435	0.179524	-0.0133193	0.0997975	0.0323412	0.107247	0.0534495	0.000845118	-0.00211989	0.015385	0.278345	0.0266344
peak197_Dihydrophaseic.acid.glucoside_443.1922_4.77	-0.0490226	0.0832042	0.00428552	0.189209	0.0138567	-0.0557673	-0.054905	-0.077438	-0.0317206	0.0858064	-0.148538	0.174014	-0.0541843	0.0296674	0.0513014	0.105714	0.0708297	-0.0140296	0.0832042	0.0520492	-0.0632974	0.140493	0.0957495	-0.149308	0.0610127	0.0537838	0.0270293	0.163095	0.0792563	-0.101938	-0.049499	-0.0721366	0.0899948	-0.148538	-0.0149191	-0.0554433	-0.0144989	-0.0312597	-0.0506369	-0.0574439	-0.0640029	-0.0244938	-0.0369218	0.0408262	0.127519	-0.0123824	-0.0798714	0.0324204	0.0338525
peak203_Glucocaffeic.acid_341.0876_4.87	0.0255252	0.0860746	0.537366	0.0922276	0.0826042	-0.0198156	0.495765	-0.0851901	0.217841	0.230918	0.00202753	0.104097	-0.0617614	0.211937	0.181045	0.305233	-0.000965301	0.0547417	0.0860746	0.103741	0.012919	-0.0317204	0.0490253	0.12443	0.0608065	0.150119	0.205694	0.109414	0.105842	0.433703	-0.0898715	-0.102072	0.376857	0.00202753	0.128835	0.0692521	-0.0324445	-0.0529988	0.155609	-0.0455556	0.120919	-0.0363402	0.091617	0.139112	0.0260625	-0.002481	0.0153574	0.159495	0.0226266
peak205_p.coumaroyl.tartaric.acid_295.0457_4.88	0.0342667	-0.0967059	0.102687	-0.0604658	0.0995952	-0.0184966	0.0479694	0.0537063	0.00524072	0.0218024	0.126325	-0.110127	-0.0239187	-0.0205919	-0.0610462	0.0644237	0.0759455	-0.0338571	-0.0967059	0.074222	-0.0484743	-0.0348652	0.0217919	-0.00290891	-0.0130931	0.032903	-0.00652703	0.0510185	0.0176974	0.0446236	-0.0116458	0.0291374	-0.0474646	0.126325	-0.0216565	-0.0364526	-0.0206484	-0.0459945	-0.0582263	0.0147923	-0.0114621	-0.094769	0.0577144	0.0202575	0.0659022	-0.0420242	-0.018886	-0.0542489	-0.0474398
peak206__401.1087_4.89	0.0993131	0.139001	0.0308384	0.000635049	0.0418163	-0.0078628	0.0692025	-0.0440817	-0.0294788	0.0635255	0.104793	-0.0733314	-0.0530752	0.181796	0.135981	0.145119	-0.0306726	0.209389	0.139001	0.237686	-0.0592224	0.116706	-0.0636007	-0.0459748	0.0610576	0.16022	-0.0736548	0.113666	-0.132946	-0.003498	-0.03369	-0.00821757	-0.0825681	0.104793	0.0526728	-0.0419865	0.0391318	0.00425678	0.0680685	-0.0907104	0.0121525	-0.0276441	-0.0510449	0.203935	0.0756856	-0.0387727	-0.00991917	0.0545824	-0.0511052
peak206__401.1087_4.89.1	0.231357	0.0215766	0.898722	-0.0145467	0.00183528	0.0489476	0.802	0.0346449	0.437349	0.216978	-0.0306015	-0.0131845	-0.00889331	0.295441	0.0872738	0.235439	0.0266316	0.0742187	0.0215766	0.0866864	0.0495264	0.0709495	-0.0127215	0.0516329	0.182441	0.133314	0.265249	0.027752	0.0120101	0.752458	-0.0083296	-0.0608438	0.431148	-0.0306015	0.120475	0.10978	-0.0182086	-0.006652	0.168962	-0.0219531	0.0834303	0.0212528	0.0779682	0.0736322	0.0106949	-0.0124124	0.00435983	0.276987	0.0295624
peak211__395.1556_4.93	0.360011	0.0750772	0.199709	0.0639724	0.05585	-0.0874949	0.486749	0.00166024	0.559762	0.668663	0.168677	-0.0822481	-0.0210006	0.553553	0.115094	0.314141	0.10886	0.149171	0.0750772	0.251465	-0.00302146	-0.0388375	-0.0789123	0.100008	0.281625	0.406967	0.102552	0.120803	0.0115096	0.192458	-0.0360599	-0.118717	0.123355	0.168677	0.325941	0.279843	0.0944329	-0.0686997	0.447943	-0.0478267	0.37903	0.196362	0.128739	0.156144	-0.00657649	0.0961245	0.0280356	0.111128	-0.0108829
peak216_N.coumaroyl.aspartate_278.066771_4.96	0.0152471	-0.305567	0.0410746	-0.207297	-0.0252706	0.073472	0.00448838	0.0167122	0.0236754	0.0184571	-0.0613175	-0.0154018	0.0427108	-0.0478664	-0.265849	-0.225824	0.230142	-0.176968	-0.305567	-0.325844	-0.0466264	-0.0877265	-0.0471467	0.136991	0.0867554	0.00385259	0.044927	-0.144705	-0.122705	0.0169391	-0.0104059	-0.0370655	0.0907371	-0.0613175	-0.0387722	-0.030338	-0.0636014	0.0296946	-0.0708095	0.104292	-0.0169741	0.012895	0.0850647	-0.217383	-0.00184111	0.11436	0.187468	-0.0367244	-0.0247856
peak217_Sinapoylgalactarate_385.0777_4.96	-0.000401406	-0.224656	-0.0758948	-0.164152	0.0792444	0.0164755	-0.0488331	-0.0434348	-0.0328634	-0.034402	0.0964617	-0.0562051	-0.0298741	-0.0193048	-0.13878	0.0261516	-0.0246648	-0.187773	-0.224656	-0.15087	0.108773	-0.146601	-0.121335	-0.0218307	-0.0716854	-0.257203	-0.0761639	-0.153819	-0.122345	0.0516521	-0.0574088	-0.0510999	-0.0520258	0.0964617	-0.0176371	-0.00295924	-0.051417	-0.0603542	-0.0197894	0.00974703	-0.0995671	0.00586588	-0.0115148	-0.0944402	-0.0963757	0.00763945	0.0844909	-0.0411741	0.155276
peak22__665.2147724_2.08	0.0757933	0.105078	0.0565985	0.20693	0.0592087	-0.0862064	0.111906	-0.0417006	0.0810884	0.158599	-0.0447896	0.0349638	0.0847927	0.0954083	0.169294	0.211024	0.099025	0.0388533	0.105078	0.135857	-0.0160826	0.0510313	0.122283	-0.192702	0.0058	0.120463	0.0196823	0.201811	0.131477	-0.00481515	-0.0637271	-0.102135	0.0608668	-0.0447896	0.0300212	0.064717	0.0812185	0.0443446	0.0958902	0.0587248	0.0392914	0.0928947	0.0102451	0.154635	0.0958022	-0.116664	-0.0409066	0.101015	0.199006
peak22__665.2147724_2.08.1	-0.0418927	-0.0216222	0.0269906	-0.0413542	-0.0277716	-0.0210264	0.127037	-0.026701	0.243864	-0.0306795	0.0224374	0.0841715	0.42407	0.112413	-0.0214078	-0.0318068	-0.0855678	0.0448898	-0.0216222	-0.0513297	0.0171022	-0.0119951	-0.0213151	-0.0576613	0.0375746	-0.0956518	-0.025786	-0.0582946	-0.0805457	0.458032	-0.0268983	0.0208612	-0.0458669	0.0224374	0.755589	0.836647	0.236633	0.458059	0.675079	0.49245	0.594617	0.58162	-0.0560867	-0.0648215	-0.0307844	0.0271561	-0.0615074	0.338862	0.0186164
peak223_Epicatechin_289.0716986_4.98	0.382838	-0.062263	-0.0149421	-0.0505637	0.030508	0.0864986	0.0122222	0.121063	0.0322723	0.172424	0.143411	-0.103285	-0.0166986	0.138239	-0.0932696	0.0709008	0.080196	-0.0338246	-0.062263	0.329382	0.0289147	-0.00464162	-0.0605635	0.041756	0.125826	0.263928	0.00605303	0.101357	0.0199008	-0.0139775	0.0235509	0.0330407	-0.112338	0.143411	0.00988125	-0.0122184	-0.0296468	-0.00632702	-0.076603	-0.0220939	0.0119786	-0.0271663	0.102516	0.268111	-0.119361	-0.00171808	-0.0197385	-0.0121715	-0.0256731
peak226__865.1995966_5	0.38554	-0.109703	-0.0240154	-0.0792494	0.0667181	0.129428	0.00761215	0.13898	0.0504796	0.117882	0.14705	-0.13854	-0.0219028	0.170932	-0.162223	0.0193513	0.196531	-0.0975567	-0.109703	0.288915	0.0749318	-0.00887118	-0.0823476	0.0833623	0.204363	0.216215	0.0108566	0.0737933	-0.00171241	-0.00600388	0.0275198	0.0367231	-0.140355	0.14705	-0.00338704	-0.0285159	-0.02135	-0.0148924	-0.0985028	-0.0117456	-0.00621848	-0.0404546	0.119904	0.22022	-0.158846	-0.0459128	-0.0464797	-0.060586	-0.0154417
peak227__323.1347285_5.03	-0.116569	0.188016	0.0644393	0.46599	0.135076	-0.110468	-0.122799	-0.191469	-0.146453	0.105058	-0.407336	0.399196	-0.156903	-0.032999	0.0585925	0.120581	0.0548689	0.0765066	0.188016	0.116014	-0.145367	0.328647	0.306079	-0.157419	-0.300754	0.116776	0.00988255	0.478396	0.172941	-0.112741	-0.143408	-0.132418	0.221599	-0.407336	-0.0459821	-0.132696	-0.0755267	-0.0941675	-0.120168	-0.10948	-0.106776	0.0274045	-0.0834585	0.187632	0.183652	0.0458982	0.0788448	0.139962	-0.0967644
peak229_p.Coumaroyl.glucose_325.0928455_5.06	0.400573	-0.134408	-0.0217738	-0.101429	0.0410717	0.0838918	0.0727905	0.116224	0.0766015	0.183338	0.250522	-0.152296	-0.0180965	0.240526	-0.105198	0.119003	0.0941298	-0.0499941	-0.134408	0.216842	0.223642	-0.0669592	-0.14136	0.0861497	0.20993	0.168329	-0.0229241	0.0285512	-0.0572904	0.0740541	0.0308634	0.0065143	-0.14206	0.250522	0.0493227	0.032387	-0.0175743	-0.0192912	-0.000639271	0.0130125	0.0646914	-0.00951729	0.0999057	0.110214	-0.0691588	-0.0283621	-0.0212632	-0.0162391	0.0362865
peak23_S.Adenosylhomocysteine_383.1193_2.13	0.0367168	-0.0373083	-0.0263709	-0.114276	0.0102425	-0.0191842	0.0426453	-0.0802673	0.145698	0.132573	0.0790546	0.011155	-0.0947037	0.114741	0.0115163	0.266883	-0.00358545	0.12565	-0.0373083	0.115776	0.0164253	-0.0731342	0.0209748	-0.163652	0.0247079	-0.0310626	-0.0880755	-0.0130848	-0.101921	0.121394	-0.0844249	-0.0094107	-0.0217291	0.0790546	0.166469	0.164447	-0.117167	-0.044529	0.161905	-0.0411022	0.091615	0.059196	0.0449032	0.0944357	0.149335	-0.0987429	0.151853	0.0882034	0.0577582
peak249_N.coumaroyl.aspartate_278.0667415_5.25	0.0330198	-0.125844	0.0360096	-0.0961393	0.0603137	0.0506341	0.0614964	0.0135521	0.0151271	0.131686	0.0588382	0.0262936	-0.00767039	0.00135939	-0.0499689	-0.0159869	0.00434097	0.00929124	-0.125844	0.0169693	-0.0118766	-0.00809875	0.094168	0.0871541	0.0809294	0.123793	-0.0192668	0.0651387	-0.100327	0.0155976	-0.00539811	-0.0479485	0.0533017	0.0588382	0.0498268	0.00429421	-0.0315445	0.0140218	0.00569651	0.0527807	0.0516521	0.0273258	0.0812054	0.1259	0.051823	0.104198	0.0372639	0.038305	-0.0430369
peak255_Hydroxy.dihydrojasmonic.acid.glucoside_389.1819_5.31	-0.170759	-0.298548	-0.0808649	-0.330793	-0.189067	0.209001	-0.0921801	-0.0888132	-0.0818801	-0.252086	-0.0217703	-0.0388424	-0.0397209	-0.216046	-0.0847923	-0.185273	-0.0776223	-0.241626	-0.298548	-0.378208	-0.00698187	-0.155539	-0.168109	0.0545079	-0.015949	-0.273414	-0.0333127	-0.399651	-0.219286	0.0326574	-0.0697937	-0.10478	0.0170943	-0.0217703	-0.0797225	-0.0597656	-0.129408	-0.0698781	-0.0900782	-0.0128502	-0.145484	0.00648415	0.0511345	-0.244508	-0.144993	-0.014465	0.124801	0.0380799	0.121925
peak256_Licoagroside.B_431.1191_5.32	0.553604	-0.0232071	0.0434614	0.0999722	0.12577	-0.0638583	0.213233	0.0458837	0.244877	0.460777	0.19099	-0.0627255	0.0638259	0.405765	0.0103372	0.23011	0.135998	0.0921986	-0.0232071	0.15363	-0.0405601	-0.119463	-0.0613027	0.0383742	0.291357	0.385745	0.0516316	0.160901	0.0509172	0.0117299	-0.0301278	-0.135874	0.0124585	0.19099	0.17796	0.160373	0.0771631	0.0152416	0.198458	0.00496997	0.211052	0.0721958	0.0823691	0.152659	-0.0166489	-0.0246238	-0.105036	0.0529606	-0.0299905
peak257_Fertaric.acid_325.0563_5.32	-0.0374758	-0.0595113	-0.00906946	-0.045127	-0.0371297	-0.021665	0.302973	-0.0108917	0.138139	-0.0492008	-0.0854241	-0.0309497	0.811816	-0.0339293	0.0594843	-0.00171323	-0.00535189	-0.0660861	-0.0595113	-0.0713112	0.0579032	-0.0698213	0.0200504	-0.0349838	0.0976591	-0.0407889	0.0469459	-0.0426023	-0.00780382	0.232604	-0.0217565	0.0147805	0.0562129	-0.0854241	0.303666	0.528051	0.500568	0.652103	0.308029	0.685532	0.415821	0.242251	0.0334036	-0.0449465	0.0235746	0.086526	0.101307	0.162582	-0.0173687
peak258__236.0559797_5.33	-0.0180213	-0.0618106	-0.0226354	-0.0772107	-0.0307873	-0.0189781	0.324399	-0.0251304	0.0353789	-0.0254429	-0.045784	-0.0654545	0.974752	-0.0565038	0.0198925	-0.0396434	-0.0626961	-0.033098	-0.0618106	-0.0685122	-0.00667207	-0.0630334	-0.0175124	-0.0486968	0.0813897	-0.0852249	-0.0391349	-0.0289219	-0.0703528	0.165118	-0.0230418	0.0438761	-0.0405203	-0.045784	0.356324	0.582071	0.600993	0.800402	0.349556	0.81882	0.450774	0.24796	-0.0196965	-0.0340786	-0.00908419	0.032964	-0.00960301	0.145458	0.00719973
peak259_hydroxyjasmonic.acid.glucoside_387.166_5.33	0.473125	-0.0642402	-0.0167518	0.0381169	0.109267	-0.0192936	0.241506	0.0405931	0.368414	0.499292	0.294203	-0.0897252	-0.0615957	0.543345	0.0239755	0.343613	0.162104	0.203242	-0.0642402	0.37316	0.00236416	-0.170873	-0.0934574	0.117536	0.437566	0.522366	0.0585277	0.177614	0.0423033	-0.0259432	-0.035369	-0.12632	-0.0443315	0.294203	0.212054	0.131975	0.0860278	-0.0758914	0.17862	-0.0912266	0.237687	0.0297931	0.312085	0.27199	-0.129436	-0.0237378	-0.0290706	0.00692695	0.0144558
peak264__505.1974_5.4	0.22837	0.0353464	-0.0166997	0.0750392	0.0298587	-0.120951	0.154611	-0.0146261	0.124117	0.330758	0.175879	-0.0744368	-0.03429	0.394163	0.134498	0.462687	0.00853351	0.207726	0.0353464	0.302908	-0.0015137	-0.152421	-0.135724	-0.0277868	0.288633	0.420192	0.0111143	0.11888	0.0288443	0.00358963	-0.0340248	-0.0941107	-0.0599547	0.175879	0.16166	0.107556	0.0253709	-0.0398383	0.166611	-0.100334	0.134107	0.0594174	0.160533	0.321538	-0.124543	-0.0374491	-0.0158789	0.0850829	-0.0478096
peak265__379.161_5.4	0.239926	0.0965301	0.000138471	0.189474	-0.033266	-0.0608977	0.0342171	0.0762377	0.0385295	0.158445	0.0722939	-0.0412513	0.0410727	0.17769	0.00995097	0.158012	0.084988	0.0388004	0.0965301	0.268982	0.0481851	0.103656	0.0725176	-0.0892341	0.0721284	0.33256	-0.0729685	0.29364	0.0613871	-0.0234716	0.045338	-0.053316	-0.0993862	0.0722939	0.0797311	0.0641051	0.14945	0.0630297	0.0725782	-0.00786754	0.0929485	0.0558167	0.0462226	0.256549	0.0298593	-0.0645242	0.050684	0.0600477	-0.0929127
peak269_p.coumaroyl.di.glucoside_487.1459_5.43	-0.228903	0.131606	-0.0504736	0.0301836	0.0098912	-0.0800653	-0.0150781	-0.129674	-0.0764112	0.058728	-0.0604144	0.0761005	-0.00874857	-0.0717916	0.298028	0.108872	-0.11364	0.0996978	0.131606	0.0708721	-0.0716002	0.0435591	0.0677361	0.166484	0.0169075	0.0818269	0.0175909	0.190137	-0.0138211	-0.0788764	-0.0779383	-0.0879646	0.0783373	-0.0604144	0.0649529	-0.037233	0.0626649	-0.017349	0.025341	0.052082	0.179044	-0.0761699	0.112	0.263285	0.11472	0.144364	0.0497087	0.186485	0.00628635
peak270_Feruloylglucose_355.1033126_5.45	0.465094	-0.121905	-0.0130243	-0.0939204	0.0839579	0.032559	0.137488	0.0543593	0.172861	0.282332	0.323578	-0.162217	-0.0257749	0.353872	-0.0214439	0.209792	0.0652411	0.0110605	-0.121905	0.277317	0.126912	-0.100635	-0.179897	0.0537348	0.244604	0.216628	-0.0301673	0.0262323	-0.0678221	0.0633914	-0.0164497	-0.0178624	-0.14426	0.323578	0.115601	0.0936995	-0.0148817	-0.0457086	0.078693	-0.0110957	0.119532	0.00653452	0.0551496	0.137608	-0.0215235	-0.0384329	-0.0469107	-0.00716562	0.0355246
peak272_hydroxyjasmonic.acid.glucoside_387.166_5.47	0.316203	-0.0963186	0.0202932	-0.0765949	0.0438362	0.0535219	0.146631	0.0777151	0.129134	0.206486	0.208463	-0.167744	-0.0381861	0.286569	-0.107105	0.213437	0.138854	0.00832111	-0.0963186	0.331891	0.0730038	-0.085169	-0.169062	0.0428619	0.297532	0.282524	0.0888738	0.0171838	0.0506433	0.072776	-0.0125252	-0.0491953	-0.108021	0.208463	0.0963528	0.0546588	0.00901084	-0.0657159	0.0563685	-0.0576976	0.0469444	-0.00924681	0.197909	0.239411	-0.160341	-0.073697	-0.0213084	-0.0339673	0.0616977
peak278__327.1083271_5.54	-0.0938779	0.326786	0.037879	0.249249	0.0845162	-0.0335458	0.0046546	-0.0914194	-0.0484825	0.00554161	-0.0930058	0.0168578	-0.0595109	0.0703218	0.0252972	0.139736	0.13813	0.0449319	0.326786	0.277543	-0.0750462	0.131188	0.042902	-0.0640849	-0.0159426	0.0644939	0.077108	0.187112	0.252582	-0.0602134	-0.100446	-0.0670009	-0.0030273	-0.0930058	-0.0346249	-0.0602046	0.0197475	-0.0638037	-0.0153017	-0.117652	-0.0679102	-0.00558791	0.111797	0.142507	-0.0432667	-0.186696	-0.027501	0.00303113	0.0274917
peak281__292.0825079_5.57	0.183116	-0.144556	0.150932	-0.0650186	0.105713	-0.00706794	0.2292	0.0276813	0.194338	0.288998	0.103486	0.0106755	0.0244276	0.130263	-0.0250013	0.0754985	0.025607	0.0309482	-0.144556	0.0168399	-0.0115091	-0.0155458	0.120437	0.087234	0.142364	0.203559	0.0204684	0.145586	-0.0891565	0.115911	-0.0170423	-0.0651654	0.107623	0.103486	0.132038	0.0899029	0.0016179	0.0179245	0.0916545	0.0956062	0.165934	0.0383369	0.0962073	0.0874402	0.130502	0.109206	0.0709124	0.115438	-0.0469789
peak286__583.2037_5.66	0.0161483	-0.0857942	-0.00154746	-0.0586038	0.0337952	0.109516	0.0264658	-0.030256	0.0819067	0.06948	-0.0238016	0.201412	-0.0185582	-0.0330499	-0.0316275	-0.00646066	0.0341294	0.0512046	-0.0857942	-0.114964	-0.0290724	-0.0741353	0.13985	-0.068421	-0.0443263	-0.0729581	-0.0400657	-0.0611381	-0.0698105	-0.010164	-0.021569	-0.0840628	0.110832	-0.0238016	0.0107699	0.0150786	-0.0532215	-0.00391325	0.00684482	0.0144386	-0.0668541	-0.0252341	0.0566749	-0.145516	-0.0167601	0.0782679	0.00610306	0.0219837	0.0176149
peak289_Hydroxy.jasmonic.acid.glucoside_387.166_5.66	0.492225	-0.131525	-0.0279073	-0.0445808	0.0633841	-0.00806236	0.1422	0.0720076	0.289058	0.394894	0.190177	-0.0286888	-0.0230845	0.271386	-0.0620723	0.159858	0.0709304	0.0214494	-0.131525	0.100176	-0.0294925	-0.107366	-0.0871296	0.00983869	0.172172	0.300305	-0.04772	0.096499	-0.049837	0.0239783	-0.0123388	-0.0571563	-0.0476418	0.190177	0.175447	0.159712	0.00449551	-0.0252141	0.156326	-0.0335068	0.150287	0.0897814	0.129419	0.108994	-0.05816	0.0429974	0.0344584	0.00824373	-0.0269297
peak29__513.1458_2.35	-0.0141205	-0.053696	-0.0200126	-0.0693194	-0.0221242	-0.0164849	0.332677	-0.0223947	0.0739302	-0.00817189	-0.0238976	-0.06573	0.99369	-0.0394202	0.0264252	-0.0456694	-0.0621805	-0.0249958	-0.053696	-0.0471673	-0.00102902	-0.0664093	-0.0133813	-0.0259574	0.08038	-0.0668214	-0.0294019	-0.0205292	-0.0544638	0.167832	-0.0197868	0.051155	-0.0372976	-0.0238976	0.377133	0.599324	0.625965	0.801626	0.36119	0.84245	0.478818	0.256837	-0.0135669	-0.0234856	-0.0302981	0.046496	-0.030642	0.126864	-0.014042
peak29__513.1458_2.35.1	-0.048813	0.0535612	-0.0202995	-0.00523006	-0.00328615	-0.0485139	0.158139	-0.0199479	0.0164981	-0.0648469	-0.0255126	0.0108442	0.49746	-0.0651344	-0.0395456	-0.0427252	-0.037642	-0.0686023	0.0535612	0.0341446	0.112291	-0.0179466	0.0556969	-0.0405668	0.00827431	-0.0632344	0.00549552	0.0033943	0.0160271	0.0981586	-0.0324778	0.0202596	-0.00315366	-0.0255126	0.171259	0.287428	0.349991	0.386952	0.148137	0.409627	0.187674	0.149023	-0.00823107	0.019061	-0.0292447	0.0141591	0.0448137	0.0863669	0.0519084
peak294_....11.hydroxy.9.10.dihydrojasmonic.acid_227.1283_5.73	0.188096	0.0978257	0.0405306	0.228099	0.115663	0.15826	0.0104698	0.047467	0.0797469	0.134191	-0.125354	0.273151	-0.0667164	0.097238	-0.00242839	-0.00618081	0.0416173	0.137956	0.0978257	0.073049	0.0778871	0.170743	0.2507	-0.0364305	0.0996127	0.0814849	0.129275	0.230051	0.171531	-0.0156956	0.0588791	-0.124234	0.165276	-0.125354	0.0272855	-0.0281084	-0.0455533	0.0100105	-0.00910314	-0.0241314	0.0713714	-0.024209	-0.0235228	0.0346046	0.00729968	0.0446615	0.024068	0.0575787	-0.018716
peak297__449.10889_5.76	0.314483	-0.0451198	-0.0353636	-0.0952804	0.0063282	0.0808777	0.0927653	0.104304	0.0640225	0.188451	0.240061	-0.165477	-0.031462	0.293957	-0.0712205	0.218395	0.177053	-0.00327126	-0.0451198	0.401143	0.118523	-0.0456329	-0.155933	0.103598	0.303907	0.32761	-8.80816e-05	0.0613748	-0.0162427	0.0283714	0.012449	0.00830406	-0.173415	0.240061	0.0816367	0.0336947	0.000839153	-0.0106271	0.0290245	-0.042965	0.0927708	-0.00348785	0.234838	0.355565	-0.139989	-0.0299447	-0.00211521	0.0475232	0.00593982
peak30__265.0927_2.36	0.536729	-0.0491627	0.0182906	0.155503	0.0610437	-0.086247	0.158597	0.0577388	0.332072	0.507809	0.144054	-0.0356913	-0.0393957	0.389369	-0.00669689	0.23218	0.181427	0.0655547	-0.0491627	0.26267	0.0129974	-0.0369209	-0.0560111	0.0581363	0.174998	0.465459	0.0250639	0.268199	0.0502355	-0.0155414	-0.0281073	-0.0710572	-0.0308674	0.144054	0.185999	0.137682	0.00788416	-0.0608814	0.162118	-0.0633042	0.226492	0.1004	0.119425	0.199415	0.0446674	0.0578748	-0.0129941	0.0139222	-0.0733325
peak300__399.0931_5.78	-0.185774	-0.215267	-0.0736417	-0.116396	-0.0815672	0.0715904	-0.114755	-0.0820487	-0.112774	-0.0772655	-0.0423747	0.0476709	-0.0258229	-0.118357	0.0215285	-0.0616438	0.0090361	-0.125507	-0.215267	-0.238762	-0.025789	-0.151278	-0.0873136	0.0199572	-0.101195	-0.301247	-0.023004	-0.25095	-0.118573	0.0138201	-0.0485243	-0.0739407	0.0308633	-0.0423747	0.0310188	0.0218091	-0.0784495	-0.0527316	0.0144011	0.000855878	-0.0557527	0.0877624	-0.0345065	-0.119501	-0.142909	0.0652717	0.0430836	0.0836535	-0.00928822
peak301_Feruloyl.di.glucoside_517.1565_5.78	-0.259579	0.137023	0.00323058	0.210106	0.00439656	-0.0979679	-0.0913685	-0.155394	-0.118505	-0.0276942	-0.265866	0.268863	-0.0477707	-0.206794	0.125247	-0.0296896	-0.0197263	-0.0404821	0.137023	-0.0926659	-0.111957	0.152784	0.2083	0.0802323	-0.133617	-0.0623507	0.0827844	0.283595	0.137128	-0.124667	-0.102771	-0.124123	0.216286	-0.265866	-0.0399915	-0.127947	-0.0136353	-0.0530352	-0.0952629	-0.00247333	0.048354	-0.0849514	0.0524802	0.0528411	0.0835631	0.198989	0.179068	0.195627	-0.0160242
peak302__433.2078991_5.8	0.14152	-0.171933	-0.0315205	-0.0334624	0.00849405	0.0041476	0.0716432	-0.0414189	-0.00508263	0.149852	-0.0172241	0.145221	0.217354	0.116262	-0.0547366	0.0743657	0.167346	-0.0888939	-0.171933	-0.0654931	0.00334551	-0.0536899	0.0521778	0.0392059	0.0675616	0.0392453	-0.0893784	-0.0498505	-0.102636	0.07386	-0.0493098	-0.0979156	0.0707365	-0.0172241	0.23345	0.257121	0.134524	0.144935	0.192253	0.252032	0.219578	0.192745	0.103638	-0.0885071	0.0156841	0.0412322	0.0356804	0.0928226	-0.0451435
peak303__385.1866_5.81	0.514543	-0.138008	0.0182617	0.0586112	0.127568	-0.0695364	0.143043	0.05843	0.183022	0.375153	0.192499	-0.0929544	-0.0633688	0.36229	-0.00703135	0.265175	0.195244	0.0556382	-0.138008	0.207697	0.0449665	-0.0637715	-0.0259413	0.160752	0.0981404	0.333165	0.0371261	0.19062	-0.0100483	-0.0106034	-0.0233446	-0.106214	-0.0434346	0.192499	0.124258	0.080123	-0.0106402	-0.0959215	0.0976755	-0.0129479	0.199451	0.0554519	0.155026	0.110936	0.0592253	0.0872603	0.0682113	0.00352772	0.00405489
peak304__381.1764916_5.82	0.0258199	0.0484174	0.0256347	0.0535435	-0.00251613	-0.0545131	-0.0397638	0.185899	-0.0921229	-0.00594924	-0.129648	0.076993	-0.0189962	-0.0695245	-0.0678035	-0.00765658	-0.131385	0.00356678	0.0484174	-0.0517577	0.136253	0.0198602	0.0934416	-0.0464406	-0.058907	-0.0259092	0.0190466	0.0953659	-0.0399963	0.0184856	0.207845	-0.00340878	0.00128347	-0.129648	-0.0669991	-0.0423637	-0.0415278	0.0698677	-0.0673077	-0.0251996	-0.0395669	-0.0340629	-0.0104062	-0.012667	0.244884	0.0149153	-0.0796793	-0.0589547	-0.048944
peak304__381.1764916_5.82.1	-0.0284966	0.253667	0.0393523	0.165673	-0.0429723	-0.0303737	-0.0215679	-0.0318377	-0.0491051	-0.0103725	-0.110143	0.119309	-0.0174114	-0.0262726	0.0430653	0.0176707	-0.0182883	0.086198	0.253667	0.0785807	-0.0194087	0.0803792	0.110465	-0.112482	-0.0711507	-0.07301	-0.0505353	0.146125	0.0416122	-0.0210012	-0.00704695	-0.0209909	0.0706129	-0.110143	-0.0992106	-0.0567862	0.020735	0.00305046	-0.0659273	-0.0242204	-0.0969121	-0.0656146	-0.124422	0.124688	0.103859	-0.0536794	-0.0701676	-0.0279923	0.140225
peak307__283.0458_5.88	0.0911156	0.0617427	-0.0127096	0.108522	0.0711981	-0.118803	0.0802083	0.0212122	0.00605208	0.223148	0.0673253	-0.0208211	-0.0291273	0.207916	0.171702	0.18858	0.0972698	0.148112	0.0617427	0.211372	-0.0427763	-0.047508	0.0476306	0.0950746	0.04247	0.281005	-0.00264753	0.206238	0.0306908	-0.0759911	0.0266226	-0.100758	-0.0223752	0.0673253	0.100125	0.0357483	0.0386931	-0.0104081	0.129327	-0.029476	0.163904	-0.0123143	0.0230728	0.197453	0.112141	0.0563059	-0.0414121	0.0323137	-0.0877589
peak311_Dihydrophaseic.acid_281.1393_5.9	0.506675	-0.154962	-0.0344023	-0.0999719	0.0750418	-0.0153195	0.187144	0.110126	0.277981	0.384108	0.467958	-0.287965	-0.0421436	0.429851	0.044012	0.253489	0.110468	0.142151	-0.154962	0.243244	0.0260209	-0.24899	-0.222897	0.169264	0.396872	0.473306	-0.0224454	0.0341055	-0.0573944	0.0289032	0.00184647	-0.0894244	-0.208596	0.467958	0.17691	0.137421	0.0343004	-0.0994197	0.179387	-0.0729545	0.224707	0.0615742	0.236646	0.214153	-0.156336	-0.03955	0.0513953	0.00308055	0.0140505
peak312__623.1627_5.9	-0.046535	0.311684	0.0580524	0.21475	-0.0586498	-0.0510269	-0.000202109	0.0502909	-0.0347306	-0.0503086	-0.149685	0.197907	-0.0153777	-0.0205841	0.0448779	0.0451302	0.0113492	-0.0211607	0.311684	0.119432	0.235402	0.188811	0.125116	-0.0890112	-0.0759654	-0.0794621	0.124163	0.188616	0.194312	0.0646071	0.0598138	-0.0652401	0.0836862	-0.149685	-0.0358525	-0.042948	0.152688	0.0541199	-0.0453149	-0.0382116	-0.0446351	-0.0641819	-0.0521882	0.094781	0.00869475	-0.0053177	-0.00535857	-0.0388398	-0.0124505
peak312__623.1627_5.9.1	-0.213223	-0.313488	-0.103456	-0.195661	0.0412592	0.147995	-0.142746	0.0276893	-0.126971	-0.128912	-0.176709	0.064139	0.0507786	-0.313168	-0.215327	-0.379927	0.122496	-0.335792	-0.313488	-0.446639	0.0522613	-0.0980891	0.0327184	0.25871	-0.123353	-0.281893	0.066909	-0.248963	-0.0174759	-0.0472263	0.0531263	-0.110855	0.0813153	-0.176709	-0.0902956	-0.0966862	-0.0363592	0.0153843	-0.112768	0.184286	-0.0355734	-0.0539637	0.119362	-0.371658	-0.0936008	0.11856	0.120574	0.0741081	0.0342571
peak314_Caffeoylshikimic.acid_335.0771_5.91	0.475319	0.058669	0.145019	0.0598866	0.0814396	-0.0779181	0.371609	0.0381581	0.325415	0.485769	0.327404	-0.154555	-0.0100325	0.56332	0.180722	0.405824	0.0779036	0.28939	0.058669	0.491408	-0.00311852	-0.151354	-0.122891	0.0664359	0.290541	0.525538	0.0673343	0.251486	0.00236091	0.133894	-0.0213099	-0.0947395	-0.0287354	0.327404	0.284627	0.205159	0.10071	-0.0182576	0.320696	-0.0753961	0.332055	0.0970136	0.159077	0.380849	-0.0383651	-0.0199659	-0.0592429	0.0739012	-0.0715281
peak315_Phaseolic.acid_295.0456756_5.91	0.00994785	-0.0274257	0.171955	0.0540819	0.097058	-0.0651728	0.188201	0.00353413	0.147544	0.14611	0.0703554	0.105927	0.00568759	0.057231	0.0083836	0.0971934	0.0114316	0.0115899	-0.0274257	0.0632985	0.0403328	-0.0337626	0.128663	0.0797378	0.00710511	0.19497	0.0539428	0.128369	0.112372	0.126886	-0.0111428	-0.0286345	0.170184	0.0703554	0.0571931	0.0376148	0.0890414	-0.0326258	0.0258169	0.12345	0.0992177	-0.0748942	0.055019	-0.0253925	0.0611595	0.145151	-0.0312395	0.00678634	0.0881939
peak320__327.1084_5.93	0.00452081	-0.0158658	0.103191	0.0513485	0.0507003	0.246551	0.0884786	-0.0375164	0.0324332	0.292604	-0.12834	0.455281	-0.00330816	0.0887249	0.0200541	-0.0560433	-0.02522	-0.00990401	-0.0158658	-0.0884728	-0.0403329	0.0790985	0.445211	0.0625425	-0.0175868	-0.00376313	0.04239	0.0917128	0.0252479	0.0330214	-0.00751354	-0.012064	0.354277	-0.12834	0.134871	0.0768479	0.0227937	-0.00989366	0.101637	0.180257	0.200185	0.0283675	-0.0593516	-0.102587	0.223924	0.192991	-0.0188394	0.245516	0.064096
peak322__771.1995781_6	0.208727	-0.0545434	0.0105094	0.144278	0.159065	-0.104584	0.0152106	0.147403	0.0310025	0.0985634	0.0945862	0.00916918	-0.00940611	0.101004	-0.00587012	0.171487	-0.0334743	0.047138	-0.0545434	0.0364642	0.137035	-0.0779199	0.0504293	-0.0301882	0.0348081	0.0943552	0.0150923	0.160772	0.0387191	0.0303071	0.120371	-0.0800855	-0.0174027	0.0945862	0.019381	0.0211171	-0.0502745	-0.0343499	0.00907129	-0.00143693	0.011097	0.0177232	-0.0378233	0.0765978	0.0397087	0.0893157	0.181059	-0.0127437	-0.05273
peak325_7.Epi.12.hydroxyjasmonic.acid.glucoside_387.166_6.08	0.394084	-0.0719962	-0.0263226	0.0265773	0.078629	-0.0881121	0.227493	0.0138579	0.342401	0.457609	0.274438	-0.0661778	-0.0503305	0.480802	0.0317584	0.323457	0.153969	0.195208	-0.0719962	0.259797	-0.0104331	-0.218036	-0.133149	0.153561	0.390657	0.477054	0.0599687	0.127662	0.0331856	-0.0200883	-0.0500445	-0.184586	-0.00909955	0.274438	0.214917	0.132821	0.090783	-0.0761213	0.195631	-0.094912	0.224907	0.0541281	0.357888	0.213148	-0.147093	0.00639742	-0.0199215	0.00597012	0.044765
peak329__473.166_6.1	0.0100233	0.0644098	-0.00135075	0.0985788	0.0339065	-0.0775955	0.05573	-0.0135853	0.0543233	0.109268	-0.0298777	0.0836201	0.0432466	0.0214263	0.0413125	0.13816	-0.0101681	0.0674194	0.0644098	0.120199	0.0599047	0.0581488	0.149611	-0.136341	0.0409462	0.142524	-0.026383	0.248703	0.0717708	0.0163573	-0.0249468	0.0365241	0.0507885	-0.0298777	0.0549536	0.0407057	0.0648679	0.0641236	0.0242823	0.069677	0.110419	-0.00692126	0.0231488	0.175514	0.201321	0.0735824	0.161681	0.205278	-0.0235463
peak331__481.0973_6.11	0.174445	0.00769967	-0.0456311	-0.129774	0.0326477	-0.0353757	-0.00417499	0.0888887	0.0326168	0.0635184	-0.0365557	-0.0891723	-0.0114687	0.0515668	0.474879	0.0917911	-0.0541547	-0.0140553	0.00769967	-0.0243049	0.0725152	-0.126714	-0.0574757	0.284903	-0.0289219	-0.0364629	-0.0493099	-0.08108	-0.102586	0.0186861	0.109002	-0.0716316	-0.02411	-0.0365557	0.0650213	0.00865833	-0.0259737	-0.0279792	0.00765616	0.0100391	0.103865	-0.00531726	0.0093784	0.141571	-0.0844972	0.0145631	-0.0712741	0.0282132	-0.01191
peak339__433.2078065_6.21	0.168248	-0.140634	0.169763	0.0512783	0.128103	-0.0326316	0.137266	0.0112034	0.141216	0.10202	0.0271492	0.0536327	-0.0259675	0.139172	-0.0725138	0.0863517	0.119165	-0.0610158	-0.140634	0.0172232	-0.0170883	-0.0684874	0.0461064	0.140958	0.0113749	0.0728457	0.00123775	0.106931	0.107694	0.141876	-0.0121949	-0.0292348	0.118833	0.0271492	0.0862239	0.0733474	-0.0187466	-0.0245457	0.079906	0.106035	0.0765541	0.0217783	0.0281227	-0.0564275	0.010837	0.0847706	0.174763	0.0975725	0.164394
peak34__295.1031_2.46	-0.214534	0.186808	0.11695	0.10555	0.00766487	-0.0504275	0.0829514	-0.115327	-0.0397686	0.192079	-0.0761386	0.199879	-0.074755	0.0400369	0.134673	0.0720798	0.0555339	0.202077	0.186808	0.10887	-0.101854	0.0842592	0.178644	0.162459	0.0429559	0.182094	0.111448	0.211604	0.0545613	0.00423289	-0.0820968	-0.076797	0.230385	-0.0761386	0.0940287	-0.0361097	0.0420145	-0.0884005	0.120501	0.0366245	0.160698	0.00772555	0.131666	0.232731	0.125005	0.18676	-0.0570013	0.130118	-0.029783
peak345__771.1996_6.28	-0.0619171	0.434965	0.0722814	0.198918	0.0404375	-0.142306	0.0981968	-0.0552424	0.0121457	0.132777	-0.00186433	-0.00988259	-0.0437828	0.132622	0.332163	0.344523	-0.0070724	0.285431	0.434965	0.44572	-0.0448525	0.0741865	0.0804597	-0.0296463	-0.0252873	0.189552	0.0890831	0.215353	0.178371	-0.010314	-0.0415315	-0.0968493	0.0436075	-0.00186433	0.0434212	0.0113973	0.133153	-0.0667133	0.0475367	-0.13295	0.0575791	-0.0434243	0.127672	0.496595	0.0531949	-0.0620481	-0.0977154	-0.0495417	-0.0666386
peak347__225.1126_6.3	0.45339	-0.0280572	-0.0232219	-0.0296944	0.086327	-0.043582	0.264063	0.251365	0.37516	0.321805	0.217392	-0.127455	0.0549592	0.452042	0.0355675	0.302307	0.174636	0.132362	-0.0280572	0.267846	0.184243	-0.190837	-0.11122	0.18332	0.482909	0.407128	0.0820632	0.104025	0.0423643	0.089136	0.183938	-0.10907	-0.0505236	0.217392	0.224356	0.182151	0.136851	0.00494313	0.209972	0.0328813	0.282623	0.0689637	0.311209	0.179027	-0.117772	0.051907	0.00692683	-0.0243567	0.10719
peak348__189.0762_6.31	0.320813	0.000203044	0.122523	-0.131199	-0.133997	0.0268996	0.450385	0.264125	0.211385	0.248511	0.117988	-0.213464	0.345317	0.387246	0.152174	0.311621	0.123543	0.125534	0.000203044	0.266347	0.241593	-0.124716	-0.124528	0.4127	0.41255	0.393214	0.109865	0.00449536	-0.0771307	0.270508	0.215122	-0.117722	0.0150994	0.117988	0.336656	0.309687	0.28718	0.274076	0.348403	0.311834	0.458569	0.214644	0.46648	0.249435	-0.123379	0.103208	-0.0652076	0.174297	-0.00546923
peak358__433.2077803_6.51	0.197416	0.0468511	0.186451	0.148066	0.0742509	-0.0516405	0.136485	0.0254016	0.0691663	0.162655	-0.0526071	0.0736577	-0.0614249	0.175398	-0.0168819	0.155614	0.101813	0.0648288	0.0468511	0.221239	0.0109987	0.156708	0.0992898	0.0274306	-0.0423634	0.080752	0.0512189	0.211648	0.0365631	0.072039	0.0201982	-0.0514971	0.101482	-0.0526071	-0.0130824	-0.0392718	0.0129646	-0.0389574	-0.0390818	0.00110795	0.0208918	-0.0819139	0.0884969	0.114014	0.178079	0.00636756	0.00149375	0.0805466	0.151019
peak364_Quercetin.p.coumarylglucoside.putative_609.1464941_6.56	-0.168467	0.671167	0.0943704	0.371414	0.0745415	-0.161158	0.0209131	-0.092493	-0.0837127	0.0667299	-0.152841	0.159698	-0.0278817	0.0387614	0.30786	0.377556	-0.0579577	0.306261	0.671167	0.491213	-0.0453931	0.185419	0.149282	-0.126875	-0.104382	0.0998278	0.0706849	0.423682	0.259717	-0.0271613	-0.0484143	-0.014943	0.110973	-0.152841	0.0080401	-0.0278322	0.0696165	0.021724	0.00862647	-0.106489	0.0401996	-0.0782068	-0.0329649	0.555103	0.10299	-0.00562078	-0.0844705	-0.0592559	-0.0758914
peak368__521.2029_6.62	0.275535	-0.0408546	-0.0133983	-0.0249238	0.016981	0.0201714	0.0598901	0.0779722	0.0167578	0.15627	0.149876	-0.105231	-0.0211695	0.261071	-0.115443	0.0465831	0.2327	0.0819476	-0.0408546	0.282361	-0.000122219	0.0055612	-0.0389058	-0.000668577	0.165831	0.231587	0.0604436	0.0656679	-0.0129775	-0.0229661	-0.000146558	-0.0062173	-0.0689384	0.149876	0.0513078	0.0355745	0.0635728	-0.0332448	0.0264356	-0.0359385	0.0518711	0.0214961	0.169815	0.235238	-0.11982	-0.0642789	0.00516804	0.0188832	-0.0493252
peak371__395.1708801_6.65	0.0288148	0.1548	0.055415	0.281642	0.0334707	-0.0394153	0.0229048	-0.0184642	0.0210885	0.0656958	-0.112565	0.234179	-0.062283	0.126112	0.0470615	0.195294	0.0683033	0.0850153	0.1548	0.173533	0.0258008	0.203818	0.149524	-0.0503377	0.131558	0.277019	0.143264	0.303259	0.157438	-0.0277846	-0.00262876	-0.0851048	0.0904742	-0.112565	0.0189193	-0.00965543	0.0385303	-0.021589	0.0257414	-0.0610716	0.0247506	-0.0530306	0.00641578	0.160246	0.226511	-0.0377321	0.0237445	0.0718036	0.0177158
peak373_Kaempferol.rha.glc.xyl_725.1943_6.65	0.0922005	0.0141417	0.0150665	0.121289	0.0376478	-0.0871433	-0.00448411	0.0193218	0.0312223	0.107237	-0.0723698	-0.043817	-0.0269628	-0.0526323	-0.0273141	0.0816118	0.0450729	0.0312689	0.0141417	-0.00201094	-0.0149171	0.131008	0.000877736	0.102876	0.00181709	0.114746	0.178697	0.136406	0.152618	-0.0258544	0.00684044	-0.0452155	0.014111	-0.0723698	-0.0327992	-0.0204932	-0.051972	-0.0572151	-0.00827922	-0.0198213	0.0914474	0.0407473	0.168839	0.0387977	0.0173005	0.161343	0.283834	0.0944315	-0.0111314
peak379_p.coumaroylmalate_279.0509_6.75	0.380672	-0.00529727	0.0586707	-0.148421	0.043981	-0.017902	0.280645	0.0689784	0.244659	0.299591	0.448677	-0.290689	0.000762989	0.413192	0.0417095	0.33128	0.0322474	0.160219	-0.00529727	0.47173	-0.000875987	-0.157064	-0.155655	0.0979583	0.293634	0.371924	-0.00402252	0.0599298	-0.0667078	0.0639659	-0.019733	0.00275059	-0.177037	0.448677	0.163258	0.117606	0.0732618	-0.0202919	0.149782	-0.00683063	0.205879	-0.022505	0.201601	0.277263	-0.0297162	-0.0571186	-0.0277586	-0.00661428	-0.0120547
peak383_4.Coumaroylshikimate_319.082_6.79	0.470379	0.0653483	-0.0142331	0.0203592	0.109294	-0.0249867	0.18569	0.0385928	0.289831	0.402729	0.322023	-0.207923	-0.0339416	0.499272	0.0380389	0.344996	0.149262	0.0842657	0.0653483	0.428994	0.115412	-0.0538134	-0.182899	0.0228523	0.329113	0.377084	0.0189528	0.153189	0.0295173	0.0851057	-0.0480305	-0.0357945	-0.174486	0.322023	0.233945	0.189987	0.138301	-0.062053	0.245188	-0.0458224	0.221071	0.122171	0.118746	0.26823	-0.064762	-0.0954607	-0.130353	0.0285787	0.0205795
peak384_Quercetin.rha.glc_609.1468_6.82	-0.0158968	0.0632742	-0.0326635	-0.0107253	-0.0372531	-0.0726477	0.00159633	0.00353319	-0.0294067	0.00706541	0.102979	-0.0124405	-0.0213943	0.0502149	0.0336048	0.181903	-0.108418	0.0292078	0.0632742	0.141316	0.0164799	0.0159866	-0.0287124	-0.0516646	0.0532171	-0.0356955	-0.0115784	0.0293388	-0.0334719	5.49483e-05	0.0102372	0.0109582	-0.0105032	0.102979	-0.00756858	-0.0191107	0.00764184	0.00342615	0.0112535	-0.0507542	-0.0219917	-0.0096208	0.0124653	0.252771	-0.0584681	0.0519697	0.172206	-0.0435159	-0.0155575
peak389_p.coumaroylmalate_279.0509_6.93	0.28446	-0.130039	0.0786874	-0.169852	0.047203	-0.0370851	0.275423	0.0568132	0.265001	0.2743	0.301203	-0.219096	0.120694	0.340542	-0.0347411	0.0928558	0.154331	0.00997539	-0.130039	0.0849478	-0.0305563	-0.181637	-0.0897554	0.272236	0.313776	0.388178	0.0421792	-0.0035946	-0.0877865	0.0744032	-0.0179471	-0.0726601	-0.0490158	0.301203	0.166308	0.165158	0.101579	0.0551304	0.164919	0.169378	0.294469	0.0016649	0.2527	0.0459411	0.0156575	0.0883555	0.13109	0.0498735	-0.0275377
peak39__515.1615954_2.57	-0.034243	0.0666483	0.0958275	0.0632352	-0.00202569	-0.0778587	0.0479545	-0.0926877	-0.0422292	-0.0262832	-0.0669115	0.0905089	-0.0626298	-0.0649755	-0.0201876	0.10454	0.0778092	-0.0972546	0.0666483	-0.0250373	-0.0747048	0.121415	0.0813565	-0.173892	-0.141271	-0.0911868	0.0138852	0.00549251	-0.00261458	0.0163634	-0.0718619	-0.107435	0.132247	-0.0669115	-0.131966	-0.0780804	-0.0129641	-0.0766642	-0.0822989	-0.106057	-0.211654	-0.0483328	-0.0920646	0.00952578	0.0645279	-0.0729207	-0.00839315	0.0114125	0.137737
peak390__565.1929_6.94	0.212897	-0.0696756	0.0162479	0.0292139	0.075903	0.0145095	0.0227172	0.020798	7.84503e-05	0.0637128	0.00882948	0.0233639	-0.00766145	0.101643	-0.0765204	-0.0651341	0.0391382	0.0571175	-0.0696756	-0.0446423	-0.0112041	-0.0338835	0.0359338	-0.0447147	0.0620813	0.0393164	-0.0157085	0.0136486	-0.00662557	-0.0221271	-0.00821476	-0.00908044	0.0138807	0.00882948	0.0137455	0.0225955	-0.0469454	-0.00852733	-0.00505503	-0.0133902	0.00168954	0.0647906	-0.0670709	-0.040003	-0.0472229	-0.0252291	0.0147591	-0.0126961	-0.0194733
peak392__521.2027927_6.98	0.143635	0.297025	0.0667058	0.145495	0.0436012	-0.0459393	0.0790491	0.0394805	0.0644615	0.121662	0.061196	0.0481076	-0.0315292	0.169007	0.133589	0.18828	0.177428	0.119584	0.297025	0.340426	-0.016798	0.261176	0.0366925	-0.0659283	0.21527	0.259151	0.0852617	0.177979	0.134158	0.00188974	0.0195035	0.0397409	0.02271	0.061196	0.0752924	0.0322039	0.0846758	-0.024971	0.0527224	-0.08583	0.033983	-0.00744898	0.0259677	0.352794	0.0617642	-0.0253318	-0.0291675	-0.00891908	-0.0448955
peak392__521.2027927_6.98.1	0.14213	0.297559	0.0667919	0.145838	0.0438655	-0.0458196	0.0790298	0.0349854	0.0645549	0.122232	0.0615116	0.0479859	-0.031465	0.169508	0.133881	0.188408	0.178189	0.120021	0.297559	0.3411	-0.0202716	0.261536	0.0362951	-0.0659117	0.2142	0.259698	0.0853217	0.178989	0.134102	0.000687657	0.0148696	0.039849	0.0229551	0.0615116	0.0755862	0.0323691	0.0849774	-0.0251401	0.0529918	-0.0858595	0.0343629	-0.00728168	0.0232035	0.353251	0.0620069	-0.025255	-0.0289496	-0.00918947	-0.044763
peak394_Kaempferol.glc.xyl_579.1358_6.98	0.11264	0.0991991	0.181073	0.203322	0.100775	-0.123861	0.208514	0.0186705	0.179523	0.232529	-0.0186387	0.104684	0.00581124	0.191765	0.0528329	0.0715989	0.0246483	0.219933	0.0991991	0.0742158	0.0139611	0.126357	0.105651	0.170276	0.093096	0.283493	0.144631	0.300895	0.11691	0.0999028	-0.000481147	-0.0491116	0.23238	-0.0186387	0.123727	0.0631537	0.11065	0.0397076	0.140461	0.0976391	0.259369	0.0182467	0.0866384	0.0753271	0.0799623	0.342248	0.222984	0.0973602	0.0177649
peak396__299.019506_7.01	0.18883	0.10446	-0.0101104	-0.00858259	0.0268591	0.0236356	0.075341	0.0216114	0.0279367	0.229501	0.268395	-0.120761	-0.0261837	0.309132	0.12923	0.180847	0.0215437	0.0896952	0.10446	0.282543	-0.00407879	-0.044374	-0.0652277	0.155788	0.142094	0.162826	0.0374673	0.0893706	-0.0152352	-0.0019336	-0.0140176	-0.0100639	-0.0855961	0.268395	0.165581	0.0449763	-0.00980736	-0.00945832	0.114057	-0.0407944	0.156873	0.0692895	0.0753916	0.166976	-0.0185629	0.00895929	-0.0873633	-0.0661539	-0.032935
peak397__575.2709_7.04	0.146665	0.0537206	-0.0680117	-0.0368837	-0.0603046	-0.0351792	-0.0433081	-0.0357529	0.024954	0.0603317	0.192457	-0.130409	-0.0357066	0.096015	0.0704576	0.243422	0.0755007	0.0264057	0.0537206	0.155086	0.00476459	-0.0108471	-0.116461	-0.0843114	0.0270841	0.0819393	-0.0709281	-0.0402086	-0.0605211	-0.0436838	-0.0531568	-0.0344573	-0.155293	0.192457	-0.00897852	-0.0134535	-0.0125877	-0.100698	0.00273165	-0.0795811	-0.0556127	0.00640873	0.0635541	0.15962	-0.155054	-0.100685	-0.0280916	-0.0573819	0.0660867
peak397__575.2709_7.04.1	0.0818639	0.117576	-0.0525363	-0.0314974	0.0119327	-0.0463047	0.0841997	-0.0109063	0.14115	0.243116	0.0496332	-0.144111	-0.0248056	0.298053	0.12043	0.180275	0.0955159	0.250493	0.117576	0.215197	0.0304272	-0.0516205	-0.101032	0.0910966	0.258956	0.240113	0.062798	0.0639908	0.0653039	-0.0270762	-0.0172872	-0.0742269	-0.0992531	0.0496332	0.12501	0.0906449	0.00614761	-0.0874966	0.217327	-0.00680473	0.147017	0.0344931	0.129463	0.115398	0.02258	-0.0334479	-0.0606036	0.0159662	0.103385
peak399__467.1674_7.05	0.257438	0.293403	0.0735607	0.212701	0.0681712	-0.210789	0.224424	-0.0333237	0.271086	0.488361	0.187754	-0.0159585	-0.0953238	0.530057	0.390493	0.526534	0.062604	0.335362	0.293403	0.45618	-0.025744	0.0142992	-0.0688447	0.0768333	0.286048	0.416238	0.0364101	0.298306	0.0454638	0.0723529	-0.0407028	-0.173951	0.045608	0.187754	0.261348	0.141489	0.138899	-0.0598962	0.278173	-0.158814	0.269474	0.0310649	0.145307	0.458021	-0.026452	-0.0166603	-0.11988	0.0671575	-0.0314445
peak400__447.0941_7.05	-0.0383057	-0.0669739	0.0102214	0.171405	0.0219626	-0.103404	-0.0641192	-0.0313148	-0.0296708	-0.0428321	-0.17976	0.185985	-0.0441959	-0.0780147	-0.101035	-0.0398615	0.0446003	-0.137176	-0.0669739	-0.111966	-0.0189967	0.112968	0.0962696	-0.00486918	-0.110475	0.0484535	0.0688175	0.173652	0.0905805	-0.0506424	-0.025573	0.000335914	0.204575	-0.17976	-0.0820338	-0.0698657	0.0209482	-0.00465311	-0.0815171	0.0276938	-0.0395225	-0.0450488	-0.0453097	-0.104763	0.0517459	0.342176	0.776195	0.111778	0.00745022
peak401_Quercetin.glc_463.0884_7.05	-0.0212065	-0.0821333	-0.0330027	-0.0504631	0.0604677	0.0770994	-0.0248999	0.0168923	-0.00171039	0.0313845	0.0530952	-0.100766	-0.00962858	-0.046682	-0.122031	-0.0289545	0.168822	-0.0799835	-0.0821333	-0.064293	-0.016788	-0.0690285	-0.0595653	-0.0176774	0.194074	0.00515389	0.00638983	-0.0378178	0.03782	-0.0220862	-0.0106537	-0.021652	-0.0879619	0.0530952	-0.03527	-0.0173501	-0.0387885	-0.025544	-0.0177693	0.044504	-0.0555618	0.0736466	0.0949148	-0.0900976	0.00647742	-0.0708916	-0.0140772	0.0677214	0.115513
peak403_Laricitrin.glc.like_493.0988_7.11	-0.0143944	0.0504176	-0.0378822	-0.0456589	-0.0243366	-0.0752826	0.0234662	-0.062873	-0.0168644	0.0217025	0.117219	-0.0407276	-0.0538707	0.150237	0.0979512	0.273343	-0.107433	0.0321543	0.0504176	0.191271	0.109273	-0.0449736	-0.105075	-0.0406211	0.0424543	-0.0396722	-0.0465803	-0.0345564	-0.0633662	0.0783721	-0.064056	-0.0533673	-0.0452997	0.117219	0.0728215	0.0505047	0.00283832	-0.0561449	0.086337	-0.0797516	0.0091402	0.0545605	-0.00211475	0.21627	-0.093982	0.0812904	0.147142	-0.0463756	0.057699
peak403_Laricitrin.glc.like_493.0988_7.11.1	0.148098	0.544536	0.067438	0.244757	0.0863744	-0.0918071	0.216105	-0.0259215	0.17241	0.258026	0.170121	-0.0566739	-0.0558473	0.428827	0.36193	0.533123	-0.0439084	0.536312	0.544536	0.853529	-0.0314077	0.0370897	0.00724328	-0.0442917	0.194745	0.423935	0.0259807	0.374177	0.117447	0.00597532	-0.0206918	0.0210563	-0.0780188	0.170121	0.174489	0.0866136	0.0908975	-0.0158346	0.19467	-0.14936	0.180023	0.0113147	0.0846709	0.603058	-0.0422862	-0.131736	-0.201207	-0.03351	-0.079293
peak406_Phaselic.acid.methyl_309.0615_7.15	0.290222	-0.0465047	0.0600462	-0.0747801	0.0741521	-0.0290668	0.211838	0.0588886	0.21523	0.229994	0.356666	-0.241925	0.00359554	0.262021	-0.00259282	0.274991	0.0694164	0.0987876	-0.0465047	0.359053	-0.00926806	-0.136495	-0.134031	0.0486596	0.224885	0.326833	0.0140564	0.0823017	0.00725592	0.0480531	-0.0198538	0.0124355	-0.164278	0.356666	0.107217	0.0887289	0.0669448	-0.0312466	0.075752	0.0276977	0.127409	-0.00946215	0.163193	0.175795	-0.0418268	-0.0739494	-0.0180484	-0.0257292	0.046465
peak413__361.1503_7.24	0.0458857	0.0975291	0.35561	0.0961224	0.0157016	-0.0179321	0.345424	-0.00374996	0.154963	0.10307	-0.0853168	0.0644619	-0.0143774	0.127679	0.058568	0.223794	0.0324806	0.0422729	0.0975291	0.13403	0.131496	0.053078	0.086022	0.00111756	0.0570814	0.148375	0.180297	0.125473	0.0787502	0.295587	-0.00472751	-0.0343903	0.158054	-0.0853168	0.0722749	0.053112	-0.0373076	-0.049569	0.0888625	-0.0304619	0.0511199	0.00285137	0.0492391	0.0886415	0.0714665	-0.0295627	-0.0545064	0.0597059	-0.0520278
peak414_Genistein.glc_431.0989_7.26	0.1906	0.24141	0.0154399	0.0787975	0.0455554	-0.0618558	0.109213	-0.0300245	0.0490826	0.159494	0.0677581	0.124101	-0.040405	0.290915	0.209108	0.311127	-0.0376804	0.217799	0.24141	0.38904	0.0100101	0.0178723	0.111606	-0.0876957	0.0750601	0.13515	-0.027453	0.208066	0.00159798	0.00141138	-0.0305739	-0.000287514	0.0576592	0.0677581	0.0619818	0.05373	0.0705883	-0.0342638	0.109946	-0.0950796	0.0628874	0.0489764	0.015072	0.26531	0.0534948	0.21276	-0.0743579	-0.026147	-0.0115581
peak417_4.Coumaroylshikimate_319.0821_7.31	0.260501	0.179898	0.00741513	0.0368598	0.0682565	-0.0842793	0.234997	-0.0019464	0.442991	0.379215	0.251924	-0.166214	-0.0133611	0.389439	0.217868	0.279129	0.0247259	0.246515	0.179898	0.320171	-0.0296231	-0.128259	-0.115581	0.0748374	0.242388	0.375098	0.0204479	0.110137	0.0418965	0.00794183	-0.0228449	-0.0259721	-0.0880084	0.251924	0.200304	0.179378	0.0698696	-0.0347901	0.214479	-0.0595971	0.26861	0.0621292	0.173068	0.18023	-0.0536784	-0.0190025	-0.120498	0.0545271	-0.0552789
peak418__709.199_7.33	-0.0874438	0.291649	0.0208435	0.25033	0.0680796	-0.107666	0.000621378	-0.0862117	-0.00907867	0.081174	-0.177513	0.193934	-0.00480262	0.00812981	0.102883	0.141418	0.118014	0.0863574	0.291649	0.169128	-0.0656308	0.12498	0.162755	-0.0328995	-7.64677e-05	0.141355	0.0633119	0.276953	0.18017	-0.0573057	-0.0684523	0.00143148	0.238653	-0.177513	-0.0250156	-0.0345672	0.000998723	-0.0161645	0.0183879	0.0376548	0.0652514	-0.0470024	0.0441401	0.203237	-0.0347949	0.188882	0.212693	0.124703	-0.0419099
peak418__709.199_7.33.1	-0.15688	0.193354	-0.0119173	0.187719	0.043005	-0.0726837	-0.076213	-0.087174	-0.0922454	-0.0138262	-0.245606	0.231281	0.0154499	-0.12584	-0.0269323	-0.0163016	0.125429	-0.018061	0.193354	-0.0199576	-0.0818663	0.127919	0.195389	-0.0271048	-0.0601987	0.0175525	0.0310091	0.203615	0.14644	-0.0943503	-0.0692185	0.0249596	0.267377	-0.245606	-0.092355	-0.083805	-0.0404384	-0.000320324	-0.060561	0.0807702	-0.00486766	-0.0953003	0.0420576	0.053922	-0.0273281	0.225063	0.270091	0.115032	-0.0193966
peak420__237.0403_7.34	0.0258161	0.187629	0.033801	0.272444	0.0777402	-0.148859	0.0241348	-0.0415875	-0.035876	0.20565	-0.13821	0.137055	-0.0453782	0.140592	0.135658	0.170676	0.0698055	0.192334	0.187629	0.18804	-0.091315	0.107955	0.17302	-0.0387438	-0.0916219	0.254601	-0.012161	0.366258	0.0765339	-0.106246	-0.00752918	-0.0387882	0.0585344	-0.13821	0.0681423	-0.0104267	-0.00235841	5.07822e-05	0.0671902	-0.0442288	0.106745	-0.0156916	-0.115463	0.200119	0.19557	0.0735557	0.0480382	0.056164	-0.103173
peak421__121.0284_7.35	0.0123644	0.115793	0.0326062	0.149064	0.112481	-0.0644046	0.0427312	-0.0269857	-0.0445699	0.16918	-0.0905594	0.0972993	-0.0269731	0.118795	0.0856523	0.115054	0.061979	0.147623	0.115793	0.0914632	-0.0776161	0.0487339	0.147035	0.0315767	-0.0714859	0.185178	-0.00132894	0.265095	0.0179455	-0.0663662	0.00654376	-0.032088	0.0685951	-0.0905594	0.0801454	-0.0107942	0.00924986	0.0184851	0.0592275	0.00102024	0.116431	-0.0197456	-0.0851899	0.119743	0.155843	0.0671547	0.0760817	0.077741	-0.101685
peak422__549.0887_7.36	-0.0574352	0.0317235	-0.0317145	-0.0319545	-0.0167139	-0.0383448	-0.0298372	-0.0309694	-0.0850818	0.0043709	0.0601669	-0.00746241	-0.0286082	0.0272653	0.0753659	0.165439	-0.0885866	0.0399255	0.0317235	0.0840056	0.0211492	-0.0458988	-0.0415981	-0.0937762	0.00116475	-0.116451	-0.076926	-0.0257071	-0.109821	0.00108465	-0.035923	-0.0248972	-0.0186255	0.0601669	0.00660652	-0.0216134	-0.0583542	-0.0464956	-0.0170538	-0.0693659	-0.0478126	-0.0317145	0.0292444	0.187214	-0.0830552	0.0226013	0.0669186	-0.0192629	-0.0268025
peak429__521.2029_7.44	0.333906	0.24438	0.0449115	0.0934334	0.0448993	-0.0413411	0.129971	0.0485725	0.127506	0.208835	0.228818	-0.0698277	-0.0472048	0.342381	0.0768366	0.308214	0.192209	0.128565	0.24438	0.494247	0.00790479	0.114798	-0.0208104	-0.0578514	0.275102	0.335826	0.0402177	0.193684	0.0750034	-0.00502509	-0.00479174	0.0596911	-0.0946189	0.228818	0.10874	0.060584	0.114771	-0.0394025	0.0886809	-0.116392	0.07236	0.000545632	0.066795	0.394966	0.0330517	-0.0783022	-0.0398844	-0.0361255	-0.0687114
peak43__323.0981_2.6	0.384678	0.287459	0.149617	0.345311	0.171341	-0.170722	0.353237	0.00470659	0.314853	0.674212	0.156589	0.0709524	0.00810386	0.636434	0.226026	0.426523	0.127666	0.304214	0.287459	0.475825	-0.0127882	0.0532446	0.0717212	0.0846869	0.278361	0.590784	0.142645	0.44003	0.219056	0.0694812	-0.0341134	-0.143979	0.111033	0.156589	0.319338	0.207341	0.185993	0.0437843	0.357865	-0.0312486	0.398403	0.110569	0.15412	0.382615	0.00633514	0.0181689	-0.143245	0.0923763	-0.0236677
peak431__403.1509_7.49	0.0411406	-0.0362946	0.00232113	0.0558959	0.0613542	-0.0418809	-0.0202314	-0.0146524	-0.00118845	0.122989	0.0387047	0.00353381	-0.0127855	0.0693511	0.0460261	0.0111509	0.0305852	-0.0551385	-0.0362946	-0.0169599	-0.0222354	-0.0304368	-0.0255564	0.147428	0.00163266	0.102778	0.0576984	0.126964	-0.019365	-0.0323982	0.00150818	-0.0835776	0.0508798	0.0387047	0.0554152	0.00727705	-0.0118094	-0.0375686	0.0100709	0.0265949	0.0954267	-0.0303493	0.0115748	-0.0150888	0.0801369	0.160841	0.0297445	0.137284	0.337216
peak432__527.2495_7.5	0.135971	-0.034341	0.243081	-0.00266485	-0.0347035	0.14085	0.270143	-0.0141037	0.092475	0.304935	0.0246266	0.157151	-0.0396097	0.19958	0.00928193	0.175416	-0.0550036	0.0649586	-0.034341	0.0972791	0.0217019	0.037012	0.225976	0.0188675	0.0247947	0.113268	0.0272236	0.112565	0.0271561	0.161658	-0.0113473	0.0338218	0.199012	0.0246266	0.0872211	0.0156791	-0.0727597	-0.0285582	0.0720804	0.0570408	0.149452	0.0452923	0.0360868	0.0521639	0.24088	0.123904	-0.0457923	0.166051	0.0197043
peak435__279.1235543_7.51	0.530395	-0.0288521	0.00162538	0.0142264	0.0874587	-0.0499342	0.203944	0.0931914	0.359489	0.46055	0.419579	-0.193822	-0.053597	0.483926	0.119369	0.257025	0.104032	0.160512	-0.0288521	0.258719	-0.00994199	-0.122079	-0.182983	0.171746	0.448138	0.559887	0.0420511	0.153862	4.92148e-05	-0.00875347	6.47609e-05	-0.0476418	-0.1424	0.419579	0.196323	0.139431	0.0455417	-0.0906382	0.205593	-0.100633	0.274921	0.0624298	0.215513	0.230997	-0.0590194	0.00459118	-0.00130528	-0.0101771	-0.00517707
peak438__505.1350951_7.52	0.00348943	0.356243	0.102566	0.44763	0.102221	-0.107039	0.0150315	-0.0404406	0.0102797	0.0826221	-0.268695	0.308385	-0.0481374	-0.0588421	0.0080248	0.0803892	0.016505	0.0213856	0.356243	0.169141	-0.0128629	0.344511	0.402009	-0.267095	-0.191008	0.102054	0.0671747	0.432563	0.322287	-0.0521309	-0.0183562	0.0852097	0.158406	-0.268695	-0.0931409	-0.0922399	0.0335111	0.0141883	-0.102619	-0.0858947	-0.0908024	-0.0773964	-0.175792	0.178984	0.305885	-0.104986	0.00867448	0.0844205	-0.0807144
peak439_Isorhamnetin.rha.glc_623.1622_7.53	-0.0743401	-0.00580116	-0.0485916	-0.0597954	-0.0652903	-0.0555819	-0.0406237	-0.0654256	-0.0807873	-0.0361173	0.0365162	0.113715	-0.025694	0.0279006	-0.0216805	0.116587	-0.112467	-0.0369694	-0.00580116	0.0278829	-0.0286751	0.0122518	-0.00572918	-0.0677485	0.00117484	-0.118445	-0.04376	-0.0564237	-0.0798297	-0.0183153	-0.0510251	-0.0118676	0.060912	0.0365162	-0.0111862	-0.0316078	0.00164203	-0.0149868	-0.00528641	-0.0258132	-0.0576239	-0.0278728	0.00105649	0.138407	-0.0598916	0.134265	0.168491	-0.0178584	0.0414516
peak444__373.1403_7.59	0.0249038	-0.00983024	0.0417921	0.0891928	-0.0319002	-0.172501	0.0525939	-0.0909954	0.0226433	0.132089	-0.0380546	-0.0248049	-0.041903	0.094406	0.222661	0.229655	-0.072239	0.116872	-0.00983024	0.00951931	-0.0592986	-0.0934315	-0.0300576	0.143002	-0.063917	0.205398	-0.0482462	0.194302	-0.0732884	0.015407	-0.054962	0.00265116	0.0664513	-0.0380546	0.0733407	0.045517	0.0273664	-0.0622171	0.0772847	-0.0514497	0.137803	-0.0163531	0.0601703	0.0998149	0.119489	0.132597	0.0567748	0.115709	-0.00789637
peak447__521.202958_7.61	0.546002	0.0155257	-0.0180903	0.0301341	0.0895497	-0.0937175	0.212449	0.0191002	0.244136	0.526342	0.353496	-0.172936	-0.0714648	0.558652	0.186955	0.468788	0.0806118	0.259368	0.0155257	0.529175	0.00320454	-0.135392	-0.0925464	0.0422553	0.196129	0.477141	-0.0209534	0.20533	-0.0259625	-0.0275305	-0.0502717	-0.0343043	-0.119697	0.353496	0.205924	0.128652	0.0300063	-0.0810328	0.201361	-0.0894887	0.237918	0.0580628	0.130091	0.390897	0.0109387	0.0259702	-0.0319084	0.0113506	-0.0620581
peak453_Kaempferol.glc_447.0932_7.64	-0.0250489	0.0552285	0.00195599	0.031184	0.0279205	-0.0353436	0.0575759	-0.00621963	0.000504963	0.0268298	0.0316182	0.00158842	0.159692	0.0762776	0.0854139	0.108234	0.0126982	0.0806501	0.0552285	0.222842	0.00137234	-0.0415187	0.0263885	0.0302021	0.0814827	0.0797215	0.0763878	0.0468372	0.0191336	0.0102611	-0.0112872	-0.0297555	0.0110387	0.0316182	0.0765186	0.0884929	0.146284	0.110041	0.0798955	0.10173	0.0816711	0.0914381	0.129011	0.299069	-0.0633192	0.0207719	0.0365639	-0.058498	-0.040384
peak453_Kaempferol.glc_447.0932_7.64.1	-0.0250489	0.0552285	0.00195599	0.031184	0.0279205	-0.0353436	0.0575759	-0.00621963	0.000504963	0.0268298	0.0316182	0.00158842	0.159692	0.0762776	0.0854139	0.108234	0.0126982	0.0806501	0.0552285	0.222842	0.00137234	-0.0415187	0.0263885	0.0302021	0.0814827	0.0797215	0.0763878	0.0468372	0.0191336	0.0102611	-0.0112872	-0.0297555	0.0110387	0.0316182	0.0765186	0.0884929	0.146284	0.110041	0.0798955	0.10173	0.0816711	0.0914381	0.129011	0.299069	-0.0633192	0.0207719	0.0365639	-0.058498	-0.040384
peak453_Kaempferol.glc_447.0932_7.64.2	0.0059403	0.116021	0.020778	0.0961418	-0.00971499	-0.101641	0.0657936	-0.054967	0.0232437	0.160359	-0.0516925	0.0604252	-0.0553541	0.196523	0.176603	0.208924	0.0121645	0.0216783	0.116021	0.183764	0.140983	-0.01688	-0.0290478	0.221056	-0.0767064	0.0205998	0.0138659	0.13771	0.0386982	0.0515312	-0.0397288	-0.136057	0.111281	-0.0516925	0.0674221	0.0104833	0.0361363	-0.0708454	0.0347958	0.00758986	0.136177	-0.05302	0.0319378	0.155639	-0.0690672	0.246273	0.104156	-0.0509795	0.0258844
peak46__645.1887_2.67	-0.0106712	-0.0522885	-0.00513858	-0.0578405	-0.021238	-0.0104829	0.348203	-0.0235611	0.0718612	0.00556432	-0.0422121	-0.0515971	0.990065	-0.0356184	0.0239184	-0.0322183	-0.039462	-0.0336368	-0.0522885	-0.0500041	0.00359687	-0.0741763	-0.0036659	-0.0355267	0.0790723	-0.0619777	-0.0246658	-0.0167419	-0.0412568	0.170889	-0.0193266	0.0483919	-0.0195339	-0.0422121	0.36413	0.586324	0.622552	0.796204	0.353927	0.837063	0.461393	0.255602	0.00561401	-0.030613	-0.0275063	0.0424467	-0.0160043	0.146758	0.010554
peak46__645.1887_2.67.1	-0.00799839	-0.0310467	-0.00137826	-0.0425024	-0.0209615	-0.0188455	0.308411	-0.0186132	0.137499	-0.00250986	0.00109387	-0.0149963	0.932428	0.0384412	0.0221681	-0.0230906	-0.0367777	0.0132291	-0.0310467	-0.0146773	0.00916894	-0.0522289	-0.0119904	-0.0370901	0.110325	-0.0428041	-0.00770668	-0.0147282	-0.0426048	0.306731	-0.0236907	0.0357583	-0.0393437	0.00109387	0.583756	0.781823	0.590241	0.799022	0.539796	0.836671	0.596862	0.416032	-0.000842183	0.00160103	-0.0423738	0.0255549	-0.0448817	0.237375	-0.0180312
peak462__181.04961_7.75	0.0835651	-0.0883839	-0.0623349	-0.119327	-0.0663615	-0.0706472	0.0608549	-0.039299	0.0448957	0.117359	0.0439254	-0.0974151	-5.21327e-05	0.15242	0.181034	0.187467	-0.0108859	0.0491542	-0.0883839	-0.0195729	0.0510182	-0.155557	-0.0725456	0.0655313	-0.012706	-0.019276	-0.0931383	-0.042115	-0.172298	0.0108937	-0.0199383	-0.100007	-0.0379199	0.0439254	0.0872083	0.04251	0.01406	-0.0388555	0.0835172	-0.00125805	0.0657363	0.0963445	0.119991	0.0101172	0.226726	0.0596825	-0.0888607	0.130086	0.248754
peak467_Kaempferol.glu_447.093162_7.77	-0.0250489	0.0552285	0.00195599	0.031184	0.0279205	-0.0353436	0.0575759	-0.00621963	0.000504963	0.0268298	0.0316182	0.00158842	0.159692	0.0762776	0.0854139	0.108234	0.0126982	0.0806501	0.0552285	0.222842	0.00137234	-0.0415187	0.0263885	0.0302021	0.0814827	0.0797215	0.0763878	0.0468372	0.0191336	0.0102611	-0.0112872	-0.0297555	0.0110387	0.0316182	0.0765186	0.0884929	0.146284	0.110041	0.0798955	0.10173	0.0816711	0.0914381	0.129011	0.299069	-0.0633192	0.0207719	0.0365639	-0.058498	-0.040384
peak467_Kaempferol.glu_447.093162_7.77.1	0.0059403	0.116021	0.020778	0.0961418	-0.00971499	-0.101641	0.0657936	-0.054967	0.0232437	0.160359	-0.0516925	0.0604252	-0.0553541	0.196523	0.176603	0.208924	0.0121645	0.0216783	0.116021	0.183764	0.140983	-0.01688	-0.0290478	0.221056	-0.0767064	0.0205998	0.0138659	0.13771	0.0386982	0.0515312	-0.0397288	-0.136057	0.111281	-0.0516925	0.0674221	0.0104833	0.0361363	-0.0708454	0.0347958	0.00758986	0.136177	-0.05302	0.0319378	0.155639	-0.0690672	0.246273	0.104156	-0.0509795	0.0258844
peak468_Methyl.Quercetin.glc_477.1038_7.8	0.115724	0.0268187	0.0508383	0.198945	0.0973672	-0.0809905	0.128485	-0.0164059	0.106914	0.176632	0.10233	-0.0745511	0.0288134	0.123583	0.381128	0.265488	-0.117828	0.224936	0.0268187	0.21052	-0.0235699	-0.0104464	0.0195548	-0.0891454	0.106655	0.294313	-0.0664163	0.227949	0.00151356	0.0524347	-0.00179788	-0.092481	-0.0376301	0.10233	0.0740777	0.072668	0.0985628	-0.0303642	0.0883737	-0.02999	0.0696141	0.00916282	-0.0229373	0.269756	0.118817	-0.00684852	-0.0108844	0.10353	0.00752523
peak468_Methyl.Quercetin.glc_477.1038_7.8.1	0.0514978	0.145297	-0.0414123	-0.0197633	-0.0366894	-0.071087	0.0508967	-0.060079	-0.0220195	0.0941823	0.1592	-0.0573064	-0.0513193	0.221922	0.173982	0.368303	-0.128788	0.11701	0.145297	0.364696	0.0311932	0.00118822	-0.106512	-0.0450739	0.107674	0.062951	-0.0419782	0.0206795	-0.0433152	0.00053889	-0.053452	-0.0191241	-0.0721292	0.1592	0.0454616	-0.00259604	-0.00714995	-0.0627411	0.058551	-0.128818	0.0175257	-0.0145883	-0.0112634	0.362139	-0.0787521	-0.000331976	-0.00390701	-0.0850974	0.00114071
peak470__507.1142_7.81	0.00308815	-0.0300326	-0.0672801	-0.106079	-0.0565129	-0.037384	0.0240098	-0.0565502	-0.024184	0.0405334	0.1701	-0.103394	-0.0392061	0.133872	0.226624	0.244859	-0.0685309	0.0347498	-0.0300326	0.143953	0.0258316	-0.092611	-0.117001	-0.00529379	0.101781	-0.00699629	-0.0693173	-0.0816374	-0.10051	-0.00304672	-0.0515621	-0.0397035	-0.0902596	0.1701	0.0348034	0.00841091	-0.0489362	-0.0777465	0.0736301	-0.0871517	-0.00283255	0.0623842	0.0213347	0.198378	-0.0437163	0.0862742	0.0362046	-0.0311393	0.0493642
peak481__415.1975_7.92	0.363569	-0.125297	-0.0385455	-0.11361	0.0805808	0.0798425	0.00320539	0.119856	0.0736217	0.0150068	0.170696	-0.212332	-0.0390724	0.13563	-0.160867	0.0111588	0.215788	-0.104517	-0.125297	0.22998	0.126894	-0.0401847	-0.100465	0.0085859	0.13831	0.107993	-0.0621806	0.0249519	-0.0611502	-0.00514163	0.0157082	0.0873236	-0.198089	0.170696	-0.0515819	-0.0352499	-0.0526472	-0.0675853	-0.0949267	-0.0330127	-0.0611447	-0.0356068	0.0276161	0.0773525	-0.140921	-0.0473021	0.0589784	-0.124108	0.0013018
peak483__417.2131_7.97	0.304932	-0.17577	0.00881678	-0.0470902	0.101858	0.036047	0.0281989	0.106834	0.0591633	0.0560307	0.111136	-0.120637	-0.034985	0.189755	-0.135968	0.0441699	0.255371	-0.0693753	-0.17577	0.153344	0.0565415	0.0152465	-0.0710255	0.0656269	0.136171	0.185378	-0.00820734	0.0907925	-0.010162	-0.0134058	0.0410315	0.0448647	-0.126231	0.111136	-0.00480582	-0.0147453	-0.0447112	-0.0666048	-0.0471759	0.0231134	-0.00119735	-0.0264906	0.0519038	0.0361543	-0.0385619	0.0347113	0.15059	-0.0433547	0.058264
peak503__505.1353_8.16	0.239463	0.0542396	0.0156175	0.179362	0.0655492	-0.0890611	-0.00498731	0.0837139	0.0452438	0.011942	0.0358369	-0.0318312	-0.0513434	0.0678468	-0.0111498	0.175959	0.0262778	0.0368977	0.0542396	0.225488	0.0162166	0.0804835	0.0578572	-0.139229	-0.0456812	0.222163	-0.0106487	0.291734	0.0958355	-0.0437166	0.0535942	0.0742613	-0.133452	0.0358369	-0.0626958	-0.0666537	0.035965	-0.0322459	-0.0855886	-0.116519	-0.0603058	-0.0291936	-0.0540974	0.142164	0.146795	-0.0514691	0.0515308	-0.0803871	-0.0660155
peak503__505.1353_8.16.1	0.411518	0.048159	0.0330783	-0.0512682	0.0329514	-0.0716244	0.221112	0.0273237	0.284229	0.265991	0.321746	-0.177405	-0.0613422	0.434693	0.126065	0.427139	0.174518	0.0692603	0.048159	0.321754	-0.0154552	-0.151345	-0.149832	0.0612806	0.313443	0.304844	-0.0316319	0.0738608	-0.0331178	0.106028	-0.048078	-0.0536036	-0.102556	0.321746	0.24113	0.183033	0.0506672	-0.0542889	0.255031	-0.0653155	0.205627	0.10545	0.193216	0.251716	-0.0319585	-0.0717762	0.0413258	0.103027	0.0683742
peak512__519.1141_8.25	-0.0288992	-0.0993829	-0.0759002	-0.151233	-0.0476533	-0.0277013	-0.0535719	-0.0466272	-0.106228	-0.040479	0.0368493	0.0450976	-0.0306811	0.0141516	0.070251	0.148548	-0.0883245	-0.105054	-0.0993829	-0.0685815	0.0354677	-0.0734218	-0.0536605	-0.0225461	0.0199581	-0.186815	-0.0975473	-0.163927	-0.14303	0.000922376	-0.0420747	-0.0724546	0.00318066	0.0368493	-0.0302453	-0.0392262	-0.0609548	-0.0593795	-0.0404404	-0.0609159	-0.0893123	-0.0532357	0.0341289	0.0671523	-0.105299	0.0852601	0.0805106	-0.0382243	0.0395501
peak516__373.1866_8.28	0.583567	-0.0573804	0.0273454	0.147351	0.111227	-0.00739847	0.223645	0.0896485	0.325255	0.544718	0.159182	-0.0113008	-0.0208024	0.460825	-0.0365992	0.303324	0.171496	0.0856317	-0.0573804	0.325328	0.0839268	-0.0256635	-0.0326522	0.0211339	0.25908	0.414637	0.0185436	0.273473	0.0428972	0.0376129	0.0205649	-0.131753	-0.0190248	0.159182	0.233758	0.17978	0.0989142	0.00192689	0.200215	-0.0313702	0.241749	0.139962	0.0977332	0.2108	-0.0228571	0.0268204	-0.0642974	0.0942755	0.02397
peak522__411.2023372_8.38	-0.00371848	0.291903	0.217564	0.873866	0.278276	-0.174049	0.0149326	-0.0729198	0.0739959	0.237439	-0.373284	0.604807	-0.063292	0.0361983	0.0114693	0.0977121	0.0537571	0.116087	0.291903	0.15849	-0.0763211	0.347008	0.553729	-0.164015	-0.175377	0.283979	0.246732	0.731843	0.562049	-0.0302727	-0.0580113	-0.0630066	0.393748	-0.373284	0.0823922	0.0308765	0.0466649	-0.00371991	0.0370189	-0.0104696	0.0713892	0.0628726	-0.10214	0.0980693	0.162624	0.0286536	0.0722342	0.192929	-0.0632522
peak526_p.coumaroyl.feruloyl.di.glucoside_663.1939_8.42	0.00232384	0.0430458	0.126084	0.196063	0.0698929	-0.100113	0.0991718	-0.0388856	0.207359	0.190793	-0.116509	0.224408	0.028863	0.124096	-0.0025904	-0.0152339	0.0855444	0.0922168	0.0430458	-0.0617242	-0.0353044	0.139583	0.137791	0.15241	0.045031	0.160286	0.0656364	0.244558	0.0780603	0.188211	-0.0437124	0.0520189	0.152201	-0.116509	0.372417	0.296594	0.0963346	0.112445	0.305678	0.212798	0.378656	0.213295	0.0765431	0.0277054	0.0976293	0.166632	0.0582694	0.318696	-0.0353751
peak53__147.0652_2.76	0.315495	0.226825	0.146877	0.408346	0.209866	-0.0831494	0.202795	-0.042592	0.20461	0.476542	0.0862996	0.0247434	-0.0792456	0.501731	0.112214	0.380743	0.221552	0.332524	0.226825	0.538223	-0.0855418	0.128686	0.0269986	0.128947	0.260164	0.718846	0.132192	0.567129	0.218703	-0.032534	-0.0999774	-0.0501889	0.00295813	0.0862996	0.204588	0.0797456	0.0855448	-0.0451548	0.16289	-0.0881527	0.255846	0.0615543	0.155155	0.453521	-0.018124	0.0370386	-0.0167565	0.068765	-0.0706504
peak539_p.coumaroyl.sinapoyl.di.glucoside_693.2045_8.56	-0.273361	0.263481	0.0799296	0.381287	0.0348815	-0.0893983	-0.105212	-0.101858	-0.145126	-0.0384302	-0.402376	0.411888	-0.0219309	-0.230477	0.0677156	-0.0896245	-0.0190866	-0.0677553	0.263481	-0.0701036	-0.0707656	0.325828	0.339336	0.0388249	-0.321285	-0.135392	0.146588	0.304738	0.286702	-0.0825721	-0.0300969	-0.0408663	0.321867	-0.402376	-0.0696136	-0.120754	-0.00105311	0.0249836	-0.11562	0.0365521	-0.0101733	-0.0815073	0.00824047	0.00172267	0.14393	0.222989	0.0380289	0.141781	-0.0467829
peak539_p.coumaroyl.sinapoyl.di.glucoside_693.2045_8.56.1	-0.21614	0.375287	0.115981	0.479851	0.10707	-0.0521848	-0.0716815	-0.115725	-0.130118	0.00653705	-0.425949	0.467795	-0.04583	-0.189255	0.01754	-0.0301761	-0.0760844	0.0707277	0.375287	0.0773536	-0.0761922	0.45295	0.450969	-0.117344	-0.306629	-0.07505	0.105906	0.512082	0.290247	-0.0894121	-0.0461218	-0.0241379	0.311728	-0.425949	-0.101421	-0.147247	0.00164304	0.00554752	-0.134686	-0.0114207	-0.0224861	-0.112874	-0.17972	0.103571	0.273941	0.16821	0.0229959	0.0874879	-0.0757243
peak539_p.coumaroyl.sinapoyl.di.glucoside_693.2045_8.56.2	0.323685	-0.0159828	0.09062	0.0119021	0.126659	-0.0669826	0.266143	0.0545491	0.454714	0.369117	0.299047	-0.110436	-0.0146384	0.459529	0.104671	0.175171	0.172837	0.160952	-0.0159828	0.181086	0.00408731	-0.129657	-0.139265	0.158896	0.348699	0.417452	0.124423	0.094909	0.0282693	0.219949	-0.00838684	-0.0981211	-0.0679384	0.299047	0.42623	0.374431	0.0628165	0.0129366	0.427792	0.0568355	0.424142	0.258744	0.176673	0.11894	-0.0703885	-0.0507151	-0.143804	0.167274	-0.0110753
peak54__708.204152_2.77	0.0519523	0.188874	-0.0101707	0.117912	0.0521613	-0.0399524	-0.0894635	-0.0243657	-0.0886675	0.00678399	0.0736049	-0.0166906	-0.0577862	-0.0362889	-0.00234232	-0.0543549	-0.036259	0.0742975	0.188874	0.0890346	-0.083323	0.232667	0.106079	-0.0488332	-0.0989585	0.00259681	-0.0388788	0.173498	0.0214875	-0.103712	-0.0296481	-0.0102249	-0.111526	0.0736049	-0.0726719	-0.103134	-0.0146344	-0.0301725	-0.0831096	-0.0778876	-0.0219942	-0.0636889	-0.0885851	0.0439033	0.118569	-0.00340452	0.0371208	0.0302436	-0.0853558
peak54__708.204152_2.77.1	-0.131531	-0.129501	-0.0513851	-0.171336	-0.0365747	0.46356	-0.0589033	-0.056724	-0.0771568	-0.163013	0.0307709	-0.053808	-0.029795	-0.11952	-0.0298004	-0.0752275	-0.0820887	-0.0424751	-0.129501	-0.0991122	0.00353962	-0.145745	-0.0880075	-0.0417214	-0.0463473	-0.123486	-0.0316271	-0.1931	-0.0959238	-0.0110389	-0.0406079	0.00116423	-0.0718681	0.0307709	-0.0904808	-0.0784685	-0.0711795	-0.0415982	-0.0880796	-0.0361183	-0.160682	-0.0207846	0.0903843	-0.0497006	-0.060211	-0.00437747	-0.045859	-0.0804974	0.0173806
peak55__647.2042_2.77	0.473748	-0.0355429	-0.0551242	-0.0932769	0.0793017	-0.0642942	0.128114	0.00154194	0.307832	0.256762	0.329437	-0.214616	-0.108671	0.44543	0.0686549	0.383103	0.172414	0.122385	-0.0355429	0.383374	0.00323415	-0.115489	-0.188453	-0.0145777	0.296724	0.270563	-0.0445004	0.0187478	-0.104019	0.0147751	-0.0762554	-0.088424	-0.176897	0.329437	0.173352	0.123095	0.0371048	-0.123864	0.172688	-0.188139	0.10885	0.0905315	0.199474	0.245393	-0.191574	-0.071616	0.0798995	-0.0854198	0.00302742
peak557__491.2136_8.83	0.178712	-0.0376867	0.88881	-0.0788041	-0.0319519	0.0645336	0.788297	0.0236349	0.344373	0.158004	-0.045363	-0.0338543	0.157807	0.195208	0.0169457	0.123594	-0.0236971	0.0504079	-0.0376867	-0.018657	0.00647185	0.0340306	-0.0361529	0.059738	0.115945	0.0541664	0.213852	-0.0628277	-0.0620641	0.720494	-0.00417421	-0.0294079	0.403158	-0.045363	0.121107	0.149108	0.0636072	0.109683	0.16042	0.115236	0.0996683	0.0162339	0.048994	0.0154423	-0.0393724	-0.0169266	-0.0300328	0.26234	-0.0134215
peak557__491.2136_8.83.1	0.374457	-0.0850506	0.000156859	-0.0497418	0.0669112	0.0661519	0.0703224	0.100134	0.0411845	0.167088	0.138485	-0.11763	-0.0164977	0.167168	-0.124937	0.0918684	0.158814	-0.0526547	-0.0850506	0.309244	0.0647217	-0.0222921	-0.0660329	-0.0228473	0.103181	0.143379	-0.0284197	0.0863537	-0.0089601	0.0256666	0.00819856	0.0223688	-0.133045	0.138485	0.0178222	0.00830382	0.0171689	-0.00739624	-0.0538075	-0.0139125	-0.0105515	-0.0309402	0.00891292	0.195909	-0.11306	-0.0464282	-0.0241888	0.00829346	-0.0177298
peak594__423.2236386_9.22	-0.0655725	-0.0502386	0.0106668	0.0300854	-0.0252234	-0.0129634	-0.0180805	-0.00581419	-0.0283775	0.0336814	-0.0572406	0.0381416	-0.00423246	-0.059078	-0.0142575	-0.0213668	-0.0188457	-0.0334142	-0.0502386	-0.00742894	-0.00736858	0.0279591	-0.0401952	0.186003	-0.0562655	0.000414825	-0.021186	0.0466744	-0.0418613	-0.0110209	-0.00674335	-0.0400509	0.116934	-0.0572406	0.0612812	0.0135149	-0.0257215	-0.0112756	0.0279966	0.0948291	0.133108	-0.0164829	0.03367	-0.0295527	-0.02815	0.526398	0.109758	0.146744	-0.00959594
peak61__297.1189_2.87	0.0574212	0.0267448	-0.00575674	0.0104011	0.0306507	-0.0119369	0.10854	0.0284084	0.239427	0.147062	0.0827216	-0.0918544	0.0914597	0.137472	-0.00455975	0.0260215	0.0439968	0.162913	0.0267448	0.113243	-0.0327061	-0.0339356	-0.0626674	0.0044032	0.0901258	0.194582	-0.0194464	0.0743556	0.00897988	0.00930067	-0.0150643	0.0115894	-0.0818527	0.0827216	0.113777	0.162969	0.0545756	0.0928327	0.0997153	0.0815215	0.131356	0.057274	0.0938432	0.0376757	-0.014337	-0.018981	0.0108466	0.030104	-0.0309462
peak615__423.223589_9.5	-0.0327012	-0.0515973	-0.0176741	-0.0576916	-0.0202773	-0.0112174	0.313022	-0.0241166	0.0281108	-0.0448118	-0.0430752	-0.0582671	0.998534	-0.0687292	0.0192915	-0.0499847	-0.0574631	-0.0399436	-0.0515973	-0.0548411	0.000321604	-0.0534579	-0.00567161	-0.034677	0.0696062	-0.0828352	-0.0217643	-0.0227673	-0.0440034	0.159279	-0.0181805	0.0555725	-0.0349542	-0.0430752	0.347064	0.571525	0.62556	0.808184	0.329288	0.844007	0.446861	0.239793	-0.0179224	-0.0264404	-0.0289113	0.0423254	-0.0174087	0.128666	-0.00985545
peak621__495.2446538_9.53	0.00652996	0.0848051	-0.00786098	-0.0573165	-0.0503303	0.0658472	0.312802	-0.00525611	0.0760277	0.0954211	0.0180325	-0.0349411	0.681433	0.093515	0.0475543	0.0845345	0.00532156	0.0714306	0.0848051	0.136608	0.00870313	-0.0180911	0.0269644	0.0145753	0.173092	0.0447044	0.00236192	0.0458325	-0.0397328	0.133674	-0.00660439	0.0211906	0.0184244	0.0180325	0.322008	0.447968	0.46817	0.591639	0.384746	0.601561	0.448983	0.200086	0.113475	0.164097	0.0129617	0.0637324	-0.028026	0.171906	0.0229945
peak638_p.coumaroyl.sinapoyl.glucoside_531.1509_9.78	0.168987	-0.0915545	0.0535343	0.178469	0.0972545	0.0147526	0.0670089	0.0443884	0.141039	0.170918	0.0985751	0.130857	-0.0192681	0.0979269	-0.0334072	-0.0188046	0.21122	-0.0313512	-0.0915545	-0.0662703	-0.03031	0.0970981	0.165511	0.046562	0.118556	0.193696	0.0293283	0.163131	0.159283	0.0116453	-7.69119e-05	-0.0434724	0.0679451	0.0985751	0.116563	0.0767763	-0.0175302	0.0159057	0.0877935	0.123069	0.116776	0.0350163	0.0393457	-0.0656021	0.123115	-0.061384	0.0389327	0.190811	0.0207687
peak67__645.1887_2.97	-0.01133	-0.016242	-0.00918687	-0.0131308	0.0117739	-0.0405459	0.318331	-0.0230889	0.123727	0.0295059	-0.0184874	-0.037889	0.943562	0.016753	0.0330044	0.00331653	-0.0420192	0.00295073	-0.016242	0.00950724	0.0453468	-0.0835016	0.00606285	-0.0403566	0.103594	-0.0213195	0.00696602	0.049469	-0.00291771	0.24764	-0.0281103	0.0364364	-0.0409825	-0.0184874	0.470021	0.67809	0.604287	0.782236	0.443737	0.835305	0.539538	0.324422	0.0352873	0.0253336	-0.0350492	0.0205511	-0.0507985	0.207633	-0.0140246
peak68__309.119_2.98	0.015541	0.0905006	-0.0394779	-0.0378669	-0.0153857	0.0733107	-0.116925	0.0479575	-0.0403638	-0.0190651	0.112738	-0.0268892	-0.0969983	-0.0626215	-0.0792888	-0.0451773	0.0743058	0.023623	0.0905006	0.0813924	0.0494183	0.0147534	-0.00649625	-0.050497	-0.00182731	-0.0782022	-0.109629	0.067182	-0.0224435	-0.023455	0.0225322	0.0226866	-0.0774369	0.112738	-0.0329323	-0.0614549	-0.067061	-0.0508218	-0.0737932	-0.0717088	-0.0678969	-0.050436	-0.0190857	0.0645761	-0.0694166	-0.077324	-0.030774	-0.0057998	-0.0442174
peak68__309.119_2.98.1	0.179573	0.107148	-0.0632953	0.228057	0.125513	-0.139372	0.0427296	-0.0164451	0.152268	0.293324	0.0213165	-0.0784905	-0.0885208	0.249172	0.0225731	0.293856	0.214614	0.146342	0.107148	0.305101	-0.0724978	-0.00150412	0.0100703	0.0725136	-0.000565924	0.348652	0.134408	0.220903	0.229454	-0.113059	-0.0699136	-0.0729476	-0.0718756	0.0213165	0.0843768	0.0535338	0.0209589	-0.0996573	0.0993713	-0.0986623	0.109988	0.122801	0.212207	0.196327	0.071259	-0.0581792	0.0293172	-0.0412491	-0.0365234
peak693__357.1919_10.81	0.0894451	0.139841	0.0741014	0.173229	0.0780767	0.00799095	0.0585139	0.018594	0.0639408	0.0637829	0.0223434	0.143785	-0.0317739	0.0596516	-0.0138881	0.0759667	0.0516133	0.0782105	0.139841	0.171787	-0.00748474	0.0964832	0.174787	-0.102345	-0.00708818	0.0934034	0.0326171	0.201132	0.126263	-0.00849565	0.0242642	-0.0499386	0.0860684	0.0223434	0.00331863	0.00481181	0.0173096	-0.0102678	0.00839101	-0.0612184	-0.00464412	-0.0350886	-0.0965636	0.121594	0.042512	-0.0664744	-0.025633	-0.0662792	-0.0797853
peak694__403.1973_10.81	-0.0812935	0.311404	0.123707	0.337582	0.0745879	-0.0539419	-0.0320213	0.107731	-0.0497977	-0.0394249	-0.190023	0.262346	-0.1	-0.148598	-0.0350034	-0.0564696	-0.13231	0.026963	0.311404	0.086812	0.0662473	0.329036	0.298842	-0.17408	-0.145548	-0.108386	0.0142429	0.31284	0.210589	-0.0160588	0.129726	0.0270015	0.137506	-0.190023	-0.163733	-0.169354	-0.109359	-0.0157676	-0.143173	-0.118171	-0.158112	-0.120262	-0.13192	0.0409512	0.241997	-0.00390184	-0.0596246	-0.0992732	0.0950684
peak695__327.2197054_10.84	-0.119659	0.365378	0.185027	0.724584	0.205316	-0.0969699	-0.0554818	-0.0842514	-0.0499678	0.130035	-0.41009	0.605998	-0.0611867	-0.063733	0.0616953	0.059633	0.0180364	0.122721	0.365378	0.176219	-0.0414115	0.473062	0.586862	-0.122851	-0.205427	0.164353	0.165647	0.787946	0.402322	-0.0500377	-0.0449894	-5.14081e-05	0.375253	-0.41009	0.0348003	-0.0507222	0.0516271	0.0426716	-0.0419592	0.0111694	0.0749555	-0.0212856	-0.133034	0.164918	0.292981	0.0948486	0.0428237	0.154927	-0.0551927
peak695__327.2197054_10.84.1	-0.283769	0.284952	0.0781925	0.427278	0.0134514	0.000870094	-0.143343	-0.0595764	-0.148518	-0.132679	-0.391633	0.44178	-0.0615864	-0.23386	-0.0504195	-0.0962644	-0.0530154	-0.0449478	0.284952	0.0791552	-0.0354952	0.36522	0.320157	-0.207403	-0.197474	-0.0654445	0.0526341	0.406127	0.252189	-0.0434258	-0.0237802	0.0802447	0.214424	-0.391633	-0.0850488	-0.105851	-0.0106483	-0.00537302	-0.125932	0.00960808	-0.0825614	-0.032225	-0.201214	0.109589	0.142357	0.128164	0.00741139	0.0873035	-0.0741081
peak695__327.2197054_10.84.2	0.447222	0.0428356	-0.00839897	0.0770602	0.12734	-0.165987	0.230529	-0.0673831	0.270399	0.500663	0.189122	0.00871515	0.108496	0.483453	0.19441	0.382501	0.0651765	0.293724	0.0428356	0.301324	-0.10723	-0.089406	0.0461255	0.266524	0.202098	0.491316	-0.0617901	0.414858	-0.10473	-0.036161	-0.0950408	-0.0850062	0.0500542	0.189122	0.341859	0.234251	0.203698	0.0629398	0.267678	0.145599	0.475099	0.0812346	0.202026	0.276525	0.015117	0.293232	0.149029	0.0514562	-0.0580564
peak702__333.191745_11	0.110143	0.0391219	0.0361347	0.17751	0.0834781	-0.053564	0.0582796	0.0359641	0.0192155	0.113901	-0.149593	0.252507	-0.0369132	0.0625575	0.0335377	0.0843148	0.0120935	-0.032295	0.0391219	-0.0433009	0.0646929	0.187366	0.291361	-0.0305311	-0.138251	0.0193492	0.0667293	0.224129	0.0633135	0.0155099	0.0508653	-0.0356676	0.236766	-0.149593	-0.00538121	0.0254399	-0.0215361	-0.0377286	0.072224	-0.0458957	0.0443583	0.126332	0.0125543	-0.0844939	0.371225	0.161122	0.0656616	0.106186	0.00620499
peak72__801.229_3.05	-0.0302349	0.545747	0.0445995	0.238133	0.0537919	-0.0421018	0.053647	-0.0228901	-0.0141971	0.00259464	0.0147729	0.0707549	-0.0336263	0.150168	0.189791	0.259527	-0.00175935	0.230827	0.545747	0.668607	0.0688312	0.197388	0.0529673	-0.101582	-0.0110195	0.131338	0.0188135	0.25329	0.167441	0.00424537	-0.0154207	0.151086	-0.012543	0.0147729	0.0440473	0.0116719	0.151197	0.0115279	0.0914387	-0.0901712	0.02551	-0.0043056	-0.089578	0.425106	-0.05326	-0.0908072	-0.093966	-0.0904303	-0.0455994
peak73__777.2311_3.06	-0.034602	-0.0646793	0.0292164	-0.0282703	-0.0352371	0.0312664	0.143291	-0.0247053	0.257245	-0.00237853	0.0118545	0.0973038	0.471163	0.110492	-0.0208202	-0.0346954	-0.0470713	0.0306598	-0.0646793	-0.0595878	0.0203555	-0.0295667	-0.0106023	-0.0423248	0.0485361	-0.0645973	-0.0270022	-0.0659224	-0.0643804	0.472081	-0.0245676	0.0141144	-0.0300928	0.0118545	0.783662	0.87251	0.285724	0.502505	0.703046	0.550342	0.615347	0.597723	-0.0211982	-0.0683962	-0.0160637	0.0122698	-0.0519726	0.377301	-0.0184002
peak743__425.2181_11.82	0.0180626	0.209819	0.199466	0.531806	0.205835	-0.0398901	0.0032606	-0.036273	-0.0173169	0.142193	-0.349317	0.719789	-0.0334201	0.00334398	-0.0298988	-0.0106892	0.0257059	0.0749429	0.209819	0.0555109	-0.063446	0.393226	0.740199	-0.129233	-0.147901	0.0968018	0.119256	0.490238	0.337764	-0.0507391	-0.00752119	0.0948405	0.489116	-0.349317	0.0207665	-0.0309115	0.0201407	0.0640679	-0.0331088	0.135464	0.0264686	-0.0770032	-0.152315	-0.0465183	0.311269	0.191868	0.00733589	0.0296285	-0.0486821
peak76_N.gamma.L.Glutamyl.L.methionine_277.0859_3.13	0.235052	0.101817	0.0712277	-0.0790103	0.0339659	0.133638	0.209849	0.307939	0.214781	0.266769	-0.0958234	0.184803	0.225494	0.0988118	0.0349577	-0.0268551	0.00300505	0.0987701	0.101817	0.0160594	0.228138	0.0764152	0.282899	0.0653677	0.129285	-0.061449	0.0280596	0.0550619	-0.0523454	0.177133	0.340145	-0.00416196	0.188457	-0.0958234	0.208621	0.214998	0.147808	0.214718	0.15703	0.33199	0.324492	0.0393123	-0.0119846	0.0694372	0.0618184	0.114589	-0.00825432	0.145352	-0.0359057
peak77_Galloylglucose_331.0669_3.14	0.35453	0.0806842	0.0505697	0.114787	0.0495911	-0.0848298	0.18471	0.0130794	0.211065	0.368287	0.144944	-0.0885886	-0.0586164	0.459848	0.10416	0.347758	0.144576	0.152269	0.0806842	0.411537	0.241249	-0.00949386	-0.0424852	0.0657654	0.162188	0.49458	0.0352631	0.290359	0.00189475	0.133996	-0.0437376	-0.0262054	-0.103532	0.144944	0.219153	0.164949	0.0455073	-0.0240952	0.256102	-0.064794	0.278678	0.138769	0.119442	0.315604	0.0393461	0.0183287	0.046815	0.0705428	-0.101659
peak814__293.1760387_12.95	-0.0453819	0.275247	0.064068	0.233263	0.0781799	0.0542664	-0.111697	-0.0249493	-0.0475844	-0.181724	-0.0165203	0.240645	0.0136128	-0.155876	-0.052528	-0.0552353	-0.158888	0.095343	0.275247	0.160945	-0.0378068	0.279166	0.271816	-0.525739	-0.206641	-0.27527	-0.0191574	0.229366	0.152341	-0.0387786	-0.0121556	0.242551	0.0242934	-0.0165203	-0.107341	-0.0540365	-0.0222738	0.123444	-0.110072	-0.0341112	-0.19588	-0.103845	-0.443181	0.000816741	0.0586205	-0.164662	-0.0830468	-0.19108	-0.0248871
peak823__601.3233007_13.28	0.0903165	0.351972	0.179568	0.328138	0.139507	-0.0175843	0.106177	0.0487898	0.0972574	0.0803469	0.00339611	0.258178	0.0563233	0.0873349	-0.102685	0.148582	0.0402217	0.222413	0.351972	0.37796	0.0195259	0.32857	0.351274	-0.353428	0.0545732	0.0851664	0.121869	0.408151	0.251033	0.0501212	0.020725	0.23641	0.0757261	0.00339611	0.0574217	0.0441659	0.0842141	0.169213	0.0542672	0.000788631	0.0264241	0.0483685	0.0185106	0.181358	0.0812002	-0.108113	-0.0664853	-0.00236868	0.00268957
peak84__596.1769_3.22	-0.197231	-0.308341	-0.0819973	-0.199865	0.010281	0.143908	-0.121658	-0.0659037	-0.0840827	-0.167015	0.0156655	-0.0280814	-0.060802	-0.161381	-0.0987199	-0.24654	0.0782303	-0.157026	-0.308341	-0.287387	-0.0555377	-0.175532	-0.10121	0.255197	-0.0281332	-0.127587	0.0343161	-0.311557	-0.021466	-0.0309036	-0.0738127	-0.142456	0.010158	0.0156655	-0.0545692	-0.0252357	-0.137756	-0.0967295	-0.0379417	0.0779105	-0.0504596	0.0160583	0.144234	-0.256973	-0.140545	0.079787	0.0339058	-0.0162302	0.100845
peak85__299.077_3.22	0.525628	0.0976797	0.0175366	0.130375	0.132698	-0.0968133	0.0685784	0.0445265	0.165193	0.260312	0.190669	-0.190809	-0.0502534	0.25699	0.00293252	0.266128	0.0563789	0.148352	0.0976797	0.385999	-0.0137351	0.0422219	-0.0657484	-0.0334752	0.0765451	0.321979	-0.0112011	0.279031	0.0459092	-0.0577166	-0.0422433	0.0151385	-0.212734	0.190669	0.00336119	-0.0134334	-0.00887985	-0.0651753	-0.0385778	-0.11437	0.034271	0.0150008	0.019623	0.307181	-0.0207214	-0.0422868	0.0399391	-0.075172	-0.0803852
peak85__299.077_3.22.1	0.513675	0.092979	0.008657	0.110402	0.137497	-0.0985183	0.129233	0.0349997	0.244659	0.325701	0.169016	-0.194793	-0.0350887	0.331617	0.0284742	0.333771	0.0542804	0.177287	0.092979	0.399025	-0.0044987	-0.0313586	-0.100835	-0.0112471	0.103947	0.352986	-0.0173296	0.251457	0.030103	-0.0162017	-0.0464518	-0.0206449	-0.187611	0.169016	0.102758	0.0647904	0.0416421	-0.0409035	0.0672242	-0.0845617	0.110261	0.0606602	0.0305258	0.327154	-0.0565358	-0.0322758	0.0170304	-0.0382844	-0.0615592
peak95__777.2311_3.31	-0.0171712	-0.050654	0.0279973	-0.00396661	-0.0305541	-0.00461812	0.199957	-0.0302765	0.28155	0.044256	-0.0445911	0.136735	0.516028	0.125243	0.000911292	-0.00260198	-0.0256461	0.0442376	-0.050654	-0.0514233	0.0120109	-0.0061612	0.0345681	-0.0643353	0.0211288	-0.0595237	-0.0284631	-0.0476031	-0.0599101	0.432937	-0.0240917	-0.00649675	0.0285133	-0.0445911	0.750929	0.8659	0.320576	0.523037	0.677164	0.563943	0.593886	0.590977	-0.00379913	-0.0729865	-0.0304781	-0.00308548	-0.056948	0.340045	-0.0228043
peak95__777.2311_3.31.1	-0.0340223	-0.0483105	-0.0185636	-0.0611621	-0.0258539	-0.0100941	0.313609	-0.0231086	0.0248155	-0.043134	-0.0415961	-0.0599013	0.998026	-0.0648335	0.0199635	-0.0520519	-0.0478441	-0.038271	-0.0483105	-0.0525522	8.3267e-05	-0.051743	-0.0054381	-0.032978	0.0688048	-0.081006	-0.0205948	-0.0248332	-0.0444379	0.160524	-0.0174665	0.0554469	-0.035249	-0.0415961	0.352911	0.574666	0.623061	0.809319	0.338502	0.846971	0.449433	0.244018	-0.01658	-0.0250151	-0.030531	0.041278	-0.0140623	0.131644	-0.0104076
peak96__321.072654_3.31	0.0593017	-0.0208838	0.103574	0.00877757	0.0724268	-0.00729125	0.134973	-0.000514654	0.0673218	0.15117	0.0748716	-0.0593786	-0.00251342	0.073143	0.116427	0.161915	-0.0103454	0.107584	-0.0208838	0.0412723	-0.00300112	-0.0151278	-0.052483	0.0102401	0.0383991	0.177211	0.00506324	-0.00962169	-0.0724009	0.0844558	0.0115561	-0.0352904	0.00455042	0.0748716	0.0644119	0.0505417	-0.0138208	-0.0179222	0.0385994	-0.028958	0.00981619	0.00130296	-0.00255845	0.265426	-0.0427635	-0.0253355	-0.010772	0.0117295	-0.00263153
peak96__321.072654_3.31.1	0.0456551	0.01287	-0.0791476	-0.136327	-0.0178324	0.0196017	-0.0428365	0.0962396	-0.0951965	-0.108913	0.211194	-0.120596	-0.0575122	0.0533732	-0.0720016	0.00547013	-0.0851521	0.0387792	0.01287	0.1738	0.0384922	0.165331	-0.0594799	-0.032804	-0.0385562	-0.129437	-0.0671502	-0.0941851	-0.0838317	-0.0477291	0.0807387	0.0521159	-0.15971	0.211194	-0.0800046	-0.0839292	-0.0074694	-0.0193259	-0.0375978	-0.0207182	-0.0557833	-0.0491275	-0.0606396	0.00976437	0.00981343	-0.0233309	-0.0503943	-0.0967569	0.0357533
peak99__279.1082051_3.36	0.284129	-0.10569	-0.0314596	0.060059	0.00507746	-0.0320769	0.0257256	0.015683	0.0725922	0.332099	0.137758	0.0207699	-0.0611686	0.218823	-0.0390241	0.225313	0.0579917	0.0740361	-0.10569	0.190767	-0.00723703	-0.0769455	-0.0187106	0.0384365	-0.00297755	0.235745	0.00291834	0.0610596	0.0230138	-0.0657544	-0.0205903	-0.0997298	-0.0286116	0.137758	0.0885191	0.036617	-0.0482341	-0.0766439	0.0520148	-0.0821474	0.0677756	0.0501009	0.105771	0.1528	-0.0682315	0.00459347	-0.0430182	-0.0154546	-0.120075
PGGPE	0.207412	-0.0107	0.0176591	0.0480424	0.0110994	-0.0371235	0.290469	0.000631728	0.385844	0.402647	0.163394	-0.0447932	0.00650719	0.335638	0.0722146	0.203147	-0.0206833	0.172671	-0.0107	0.0956388	-0.0151608	-0.0257258	-0.0487789	0.0346502	0.225569	0.298798	0.00350011	0.105414	-0.0286108	0.048948	-0.0187117	-0.0758492	0.0166386	0.163394	0.280121	0.278163	0.0295159	-0.0177915	0.374369	-0.00277494	0.335943	0.203833	0.0844929	0.0408039	0.0700516	0.0276669	-0.00515547	0.0239557	0.0610932
Phenylalanyalanine	-0.0189879	-0.0698909	0.0165689	-0.0227015	-0.0326282	-0.0254356	0.277133	-0.0243499	0.254371	-0.0101328	-0.0207559	0.0386267	0.748856	0.0813586	0.109318	0.00486137	-0.0613936	0.0177082	-0.0698909	-0.043585	0.0344024	-0.0515143	-0.000943534	-0.0503251	0.0838877	-0.0569827	-0.0195439	-0.0204484	-0.0646861	0.408775	-0.0246986	0.0291193	-0.00667752	-0.0207559	0.696932	0.856567	0.465253	0.68158	0.654174	0.729175	0.646476	0.594167	-0.0218215	-0.0506864	0.0403387	0.123071	-0.00400916	0.335006	-0.0206247
Phenylalanyarginine	0.114393	0.00525648	0.437913	-0.0189031	-0.0467753	-0.0112198	0.556657	0.0145687	0.466201	0.180227	0.0090652	0.053021	0.319524	0.32473	0.051542	0.168628	-0.0304918	0.118364	0.00525648	0.028633	0.0506483	-0.0276146	-0.0281806	0.0516189	0.173111	0.158631	0.17082	-0.0304821	-0.00662433	0.674597	-0.0108736	-0.068251	0.216996	0.0090652	0.625736	0.703062	0.19252	0.333859	0.698636	0.39233	0.564697	0.464584	0.0480215	0.0202221	-0.00257113	0.0552851	-0.00650175	0.433382	0.116585
Phenylalanyasparagine	0.0865883	-0.0699758	0.0123101	-0.0480132	-0.0201722	-0.0258811	0.224767	-0.00529401	0.410413	0.0834779	0.0134885	0.0443069	0.429644	0.193868	0.0949947	0.0735688	-0.0720495	0.0334398	-0.0699758	-0.0407027	0.0487226	-0.100531	-0.0383852	-0.00325311	0.121007	0.0150002	0.0182495	-0.0588606	-0.067428	0.469093	-0.0270678	-0.02968	-0.00845347	0.0134885	0.772816	0.858437	0.253591	0.430309	0.726104	0.4803	0.646841	0.680232	0.00789679	-0.0299612	-0.0260812	0.0769964	0.00853442	0.399851	0.0251247
Phenylalanyaspartatic.acid	0.217645	0.086896	0.138156	0.292827	0.286407	-0.0992505	0.232255	0.0224286	0.368098	0.319009	-0.0676803	0.158114	0.0790466	0.403254	0.119407	0.230198	0.012643	0.21068	0.086896	0.225564	0.0180324	0.105808	0.0626758	-0.0764683	0.13631	0.368535	-0.0339058	0.370893	0.112452	0.230035	0.0222525	0.234224	0.113052	-0.0676803	0.477597	0.420995	0.108672	0.175046	0.465553	0.13037	0.385099	0.297008	-0.052989	0.131126	0.111141	0.0408827	-0.0479173	0.20855	0.0698489
Phenylalanyaspartatic.acid.1	0.301918	-0.0187455	0.10437	0.0792424	0.0661377	-0.0791167	0.387198	0.0163582	0.599333	0.466803	0.199797	0.02529	0.171047	0.554508	0.188776	0.349425	0.0802678	0.221887	-0.0187455	0.223021	0.0482106	-0.0868262	-0.0486968	0.0987857	0.332131	0.431154	0.0427536	0.170798	-0.0109098	0.407241	-0.0215242	-0.0710192	0.0118794	0.199797	0.838512	0.795219	0.145425	0.183451	0.864518	0.262693	0.761608	0.565319	0.149963	0.135753	0.0714672	0.104878	-0.0163171	0.40151	0.0575122
Phenylalanyglutamine	0.126176	0.00822457	0.133639	0.01289	-0.0268902	-0.0370328	0.278243	0.0219236	0.495864	0.273226	0.0847949	0.094463	0.105073	0.423281	0.111387	0.142204	0.0415696	0.159248	0.00822457	0.0838659	0.0341763	-0.0502483	-0.0154829	0.202586	0.193174	0.213628	0.0987473	0.0490162	-0.0206853	0.485729	-0.000153218	-0.0881372	0.080904	0.0847949	0.85846	0.806325	0.0811891	0.168355	0.877637	0.278809	0.765443	0.626091	0.127842	0.0430378	0.00550539	0.17646	-0.0337486	0.416113	-0.0144494
Phenylalanyisoleucine	0.164482	0.0550805	0.111929	-0.000467502	-0.0503583	-0.0602586	0.433792	0.0139814	0.546153	0.291756	0.14722	-0.0756271	0.380655	0.462439	0.266971	0.285193	-0.0465805	0.258286	0.0550805	0.238049	0.0472855	-0.113705	-0.0950679	0.0526934	0.273105	0.261418	0.0203199	0.0603097	-0.0586952	0.44528	0.00295361	-0.0629287	-0.0199133	0.14722	0.797671	0.842093	0.261518	0.361009	0.891863	0.390082	0.757552	0.57119	0.0983033	0.153309	0.0313862	0.0818789	-0.0280194	0.412086	-0.00348046
Phenylalanyleucine	0.223673	0.129903	0.260052	0.00973585	-0.0488814	-0.0643456	0.589301	0.0253623	0.461066	0.369112	0.133189	-0.0797952	0.422065	0.504422	0.27059	0.308855	-0.00606362	0.237709	0.129903	0.293997	0.0550994	-0.0825347	-0.0441878	0.160472	0.297354	0.277757	0.110324	0.105068	-0.00718136	0.365391	0.00609924	-0.0610555	0.114221	0.133189	0.569651	0.572393	0.329216	0.331655	0.676332	0.397155	0.668913	0.327983	0.13837	0.191634	0.0186713	0.206191	-0.00703701	0.292768	0.0549216
Phenylalanyleucine.1	0.0789304	0.0392289	0.156725	-0.0356161	-0.0178485	-0.037466	0.48796	-0.00726308	0.296128	0.155337	0.0366367	-0.0392669	0.829517	0.222567	0.14981	0.128996	-0.0617403	0.131132	0.0392289	0.129029	0.0390849	-0.0589094	-0.0267201	0.0392139	0.171327	0.0747363	0.0190213	0.0271538	-0.0497984	0.434071	-0.0120727	0.00677165	0.0314044	0.0366367	0.694953	0.830299	0.548754	0.694761	0.694167	0.760654	0.732109	0.443788	0.0383174	0.0879875	-0.0296785	0.121156	-0.0460514	0.307634	-0.00445393
Phenylalanylglycine	0.289342	0.0187149	0.138294	-0.0189132	-0.0416857	-0.0385642	0.442316	0.341236	0.424743	0.225674	0.0832855	-0.0418698	0.369956	0.320686	0.144102	0.237757	-0.0260976	0.165664	0.0187149	0.0961392	0.295015	-0.0498748	-0.0203426	0.0770557	0.294397	0.186025	0.0134673	0.0145224	-0.0719859	0.432779	0.336183	-0.0787986	0.056787	0.0832855	0.574804	0.65619	0.256905	0.323708	0.688019	0.395019	0.625652	0.426	0.0799547	0.0820493	0.0480898	0.148109	-0.0256539	0.286423	0.0308874
Phenylalanymethionine	-0.0562581	0.0754813	0.0128156	0.00230895	-0.0328898	0.0364811	0.0107358	-0.0149622	-0.0323483	1.20273e-05	0.0360642	0.0615521	-0.00947596	0.031742	0.00594063	0.0296184	-0.0636194	0.00136257	0.0754813	0.0496829	0.17758	-0.0606322	0.0355665	-0.0485558	0.040469	-0.0467726	0.109093	0.0145538	0.0718131	0.0950367	-0.00707453	-0.0134273	0.0413334	0.0360642	0.0468412	0.0353314	0.0282322	-0.0149744	0.0381898	0.0173347	0.0332664	0.0138873	-0.0324165	0.0367616	-0.0342431	-0.0167436	-0.0493039	0.0129245	-0.0212735
Phenylalanyphenylalanine	0.0395309	-0.0326189	0.181926	-0.049903	-0.0518812	-0.0268828	0.396526	-0.0266904	0.401082	0.112031	0.0323124	0.033873	0.583936	0.239048	0.131855	0.0945941	-0.0901497	0.135266	-0.0326189	0.0331049	0.0272872	-0.068964	-0.0440268	-0.0154743	0.143203	0.020548	0.00150088	-0.0260157	-0.106479	0.570593	-0.0298572	-0.0187928	0.0336909	0.0323124	0.81967	0.915033	0.338364	0.553015	0.7954	0.60205	0.701188	0.612604	0.0332712	0.0125487	-0.0266293	0.0452711	-0.0488339	0.452039	0.011874
Phenylalanyserine	0.20073	0.0478044	0.0830065	0.0565137	-0.0259819	-0.0559691	0.391255	0.0202191	0.433536	0.437063	0.0666773	0.0543883	0.446631	0.456621	0.212438	0.224906	0.0942404	0.204813	0.0478044	0.203312	0.0495854	-0.0298545	0.0382514	0.338299	0.265293	0.331933	0.0858436	0.208105	-0.0108355	0.350125	-0.0073097	-0.106096	0.0968876	0.0666773	0.823728	0.794013	0.329581	0.401515	0.801254	0.565836	1	0.491581	0.193071	0.177395	0.073488	0.308724	-0.0297658	0.402103	-0.051262
Phenylalanythreonine	0.139953	-0.048462	0.228266	-0.0347899	0.0107705	-0.0108196	0.536593	-0.00809213	0.504655	0.203862	0.0142692	-0.0365484	0.679796	0.214417	0.141514	0.0844018	-0.0562668	0.131809	-0.048462	0.0228302	0.0137303	-0.0687119	-0.0409487	0.0152527	0.154049	0.0887347	0.0637046	0.0158853	-0.0642676	0.430461	-0.0187741	-0.0241778	0.0676005	0.0142692	0.568652	0.721497	0.393686	0.573797	0.590967	0.613831	0.571275	0.416757	0.0708839	0.00564825	0.0188107	0.103531	-0.0291415	0.33764	0.0208416
Phenylalanytryptophan	0.108462	-0.071817	0.0796814	-0.0548344	0.0050993	0.0220494	0.449701	0.120367	0.243925	0.129095	-0.0430195	0.0530301	0.869151	0.0848906	0.0810702	0.0744562	-0.0856383	0.0297274	-0.071817	-0.0317218	0.111941	-0.0996209	0.105321	0.0207586	0.166615	0.041639	0.0129182	0.00668661	-0.0488963	0.310846	0.132726	-0.00387426	0.106279	-0.0430195	0.490549	0.671954	0.565648	0.709879	0.504449	0.820019	0.58984	0.31535	0.0440144	-0.0100138	0.00542349	0.153771	0.0808098	0.263692	0.0359169
Phenylalanytyrosine	0.0533981	-0.0620565	0.435667	-0.0192577	-0.0561308	0.00816266	0.546633	-0.00335601	0.431572	0.0701282	-0.0534916	0.048435	0.466607	0.206295	0.109173	0.098778	-0.0667577	0.0508223	-0.0620565	-0.0514194	0.0552664	-0.0249481	-0.00234235	0.000291058	0.14662	0.0176575	0.128043	-0.0460845	-0.0432103	0.73461	-0.0189285	-0.0214371	0.204206	-0.0534916	0.674048	0.78434	0.253932	0.443275	0.67155	0.489363	0.574716	0.519437	0.0322222	-0.0263739	0.0162525	0.101931	0.0720182	0.478214	0.0480448
Phenylalanyvaline	0.240635	-0.221838	-0.000466743	-0.0216286	0.11141	0.0215403	-0.000168424	0.0335916	0.106935	0.0204872	0.145616	-0.0832618	0.0200516	0.115421	-0.128757	-0.0324189	0.151165	-0.0682668	-0.221838	-0.0235464	-0.0548697	0.0101138	-0.026698	-0.0615928	0.101038	0.126271	0.00666387	0.0358551	-0.0307224	0.0308007	-0.0356173	-0.016647	-0.135878	0.145616	0.119947	0.141658	-0.0101166	-0.00184197	0.12561	0.0443558	0.0602215	0.225415	0.0393111	-0.0743322	-0.090566	-0.0531524	0.114431	0.146012	0.00540183
phosphatidylethanolamine.derivatives	0.0483826	0.446524	0.0701366	0.190032	0.042231	-0.146974	0.183064	-0.0576143	0.0729374	0.253475	0.128663	-0.113023	-0.0340597	0.31592	0.525445	0.541145	-0.0764799	0.536836	0.446524	0.63314	-0.0347784	0.0287893	-0.0337719	0.0293854	0.11712	0.389719	-0.0188741	0.331641	-0.00992262	0.0313184	-0.0258066	-0.0794603	-0.0222641	0.128663	0.176809	0.0952168	0.145972	-0.0539603	0.201312	-0.116709	0.222671	0.0507204	0.085789	0.794605	0.0175187	0.00797416	-0.117238	0.0531807	-0.0979101
Phytosphingosine	-0.111153	0.346989	-0.0204955	0.069416	-0.0629894	-0.136501	0.0948117	-0.121272	-0.0700631	0.0660076	0.0421182	-0.0189677	0.0972169	0.105063	0.352725	0.484313	-0.151001	0.278281	0.346989	0.389105	0.0110068	-0.0311189	-0.0602197	-0.076405	0.000237102	0.0689597	-0.086846	0.127731	-0.0112445	0.0390751	-0.086348	-0.128942	-0.011774	0.0421182	0.0628605	0.0834866	0.0910259	0.030241	0.0967215	0.00399511	0.0632424	-0.0327538	0.0661725	0.417058	0.0445798	-0.0926805	-0.050049	0.0195791	0.0324357
procyanidin.B1	0.399836	-0.104413	-0.0245541	-0.0779838	0.0638203	0.123394	0.00667541	0.139076	0.0475634	0.122903	0.153099	-0.136696	-0.0210723	0.165324	-0.152684	0.0202806	0.173273	-0.0909741	-0.104413	0.289703	0.0685829	-0.00606658	-0.0792016	0.0763767	0.188641	0.216923	0.000709776	0.078103	-0.00656708	-0.00798366	0.0262837	0.0365132	-0.13869	0.153099	-0.00298617	-0.0256581	-0.0243831	-0.0149163	-0.0971877	-0.0118951	-0.00266985	-0.0395256	0.111087	0.22161	-0.151575	-0.040666	-0.0415382	-0.0453239	-0.0185768
Procyanidin.B1_Saleh_standards_577.14_4.58	0.354511	-0.0778173	-0.0393444	-0.0925554	0.0272482	0.0844238	-0.013978	0.131888	0.0586864	0.0872879	0.130645	-0.149908	-0.0199704	0.110707	-0.154129	-0.00887135	0.188488	-0.112262	-0.0778173	0.168828	0.0184139	0.0208164	-0.0891312	0.0586046	0.175708	0.141165	0.00324222	0.0172618	-0.0231106	-0.0255422	0.0532067	0.0259177	-0.138939	0.130645	-0.0157233	-0.0262436	-0.0253763	-0.0403225	-0.0620639	-0.0233845	-0.0247376	-0.0144848	0.0495361	0.171833	-0.124331	-0.0650237	-0.06852	-0.0608415	-0.0136589
Prolyisoleucine	0.216444	0.036481	0.0273019	-0.0179927	-0.0134557	-0.0112394	0.371116	0.00604988	0.537033	0.395195	0.183017	-0.0579433	0.151486	0.490279	0.151698	0.254217	0.14627	0.154346	0.036481	0.160165	-0.0130523	-0.130455	-0.0522449	0.124841	0.347132	0.35944	0.0345633	0.0611468	-0.0128045	0.132444	-0.0136352	-0.0915606	0.0108546	0.183017	0.473198	0.487874	0.113468	0.101424	0.644964	0.174451	0.523154	0.341419	0.141882	0.0989509	0.0452173	0.0566603	-0.0289184	0.227951	0.0415734
Prolymethionine	0.040651	-0.0461965	0.0338293	-0.0784105	-0.0200833	-0.00789314	0.349524	-0.00920171	0.184066	-0.00533416	0.0366751	-0.092714	0.841297	0.0716807	0.0345577	-0.0352	-0.0504396	0.0121022	-0.0461965	-0.0212177	-0.00954065	-0.0757029	-0.04499	0.0151307	0.0993744	-0.0508851	-0.0190404	-0.00706464	-0.0901276	0.217451	-0.0205873	0.0649973	-0.022988	0.0366751	0.383659	0.56541	0.532613	0.686855	0.37152	0.723986	0.454315	0.243278	0.0108026	-0.040392	-0.0493312	0.0232072	-0.060186	0.122739	0.0292307
Prolyphenylalanine	0.15883	-0.0402172	0.100254	-0.000447392	0.01293	-0.00161633	0.32722	0.053753	0.566739	0.28382	0.0856212	0.0994031	0.245034	0.407707	0.0936201	0.193623	0.056742	0.116901	-0.0402172	0.0408479	0.0792994	-0.0855457	-0.00448694	0.0242376	0.323413	0.214548	0.0272178	-0.00659404	-0.0100056	0.460598	0.0398397	-0.0368534	0.0906552	0.0856212	0.770147	0.810073	0.194194	0.268138	0.812438	0.344632	0.685785	0.551447	0.0709822	-0.0129418	0.0220689	0.0844488	0.0242523	0.443997	0.0524613
Prolytryptophan	0.119676	-0.0103813	0.407995	-0.0134967	0.0155876	0.118634	0.535955	-0.00937417	0.560345	0.3092	-0.0659869	0.189788	0.295929	0.284799	0.0789372	0.125246	0.0082904	0.11488	-0.0103813	-0.0484499	0.0182962	-0.0199162	0.105522	0.0123424	0.250164	0.0563176	0.0741818	0.010873	-0.0457338	0.601143	-0.0102928	-0.0770931	0.33079	-0.0659869	0.599487	0.646048	0.160997	0.285803	0.601761	0.387786	0.53139	0.369451	0.0339268	-0.0160216	-0.00890192	0.0604724	0.00728893	0.449429	0.0848022
Prolytryptophan.1	-0.0171612	-0.0466602	0.193459	0.150368	-0.00159919	0.0456516	0.214257	-0.0307052	0.152911	0.110592	-0.199464	0.526777	0.285767	-0.00676112	-0.00545598	-0.0202824	-0.0233479	0.0178343	-0.0466602	-0.146321	-0.0216188	0.160192	0.478026	-0.0487881	0.00277846	-0.0607573	0.161015	0.13253	0.153865	0.192205	-0.00675727	-0.0105707	0.464647	-0.199464	0.261209	0.305034	0.214663	0.351522	0.255093	0.425063	0.259737	0.207347	-0.0120321	-0.126904	0.13072	0.172293	0.0851131	0.249665	0.031003
Prolytyrosine	0.19914	0.0142448	0.0277652	0.162121	0.144019	-0.000592562	0.254345	-0.0113311	0.507871	0.44207	0.0523562	0.150305	0.100266	0.372098	0.16494	0.227984	0.0837835	0.223695	0.0142448	0.102568	-0.0191926	-0.0481778	0.0271256	0.00937622	0.260906	0.322364	0.0645848	0.159967	0.0479708	0.197213	-0.013854	-0.157018	0.0790594	0.0523562	0.575314	0.543996	0.0990706	0.120761	0.603135	0.164662	0.51389	0.348986	0.0451411	0.0691292	0.0745574	0.0181182	-0.04993	0.295141	0.0530475
Prolyvaline	0.207729	0.0627586	0.061009	0.0364674	0.0603154	0.0309715	0.307965	-0.0180065	0.473566	0.455278	0.115739	0.106017	0.168969	0.428986	0.162702	0.171815	0.057878	0.174366	0.0627586	0.178435	0.000980356	-0.0929701	0.0621601	0.263791	0.26783	0.276281	0.0460061	0.173902	0.0557278	0.197612	-0.0267496	-0.110793	0.111854	0.115739	0.594008	0.527333	0.144141	0.155892	0.565211	0.285663	0.678694	0.27346	0.139528	0.129822	0.0525551	0.189796	-0.107888	0.268697	-0.0517796
Propanoic.acid..3..2.4.dihydroxyphenyl..	-0.0294956	-0.0546934	-0.00899411	-0.063367	-0.0241842	-0.0105385	0.320298	-0.0241065	0.0279607	-0.04145	-0.0438231	-0.0585608	1	-0.0662265	0.0184916	-0.0525625	-0.0575305	-0.0412987	-0.0546934	-0.0599112	-0.00014523	-0.0537291	-0.00394977	-0.0346135	0.0671298	-0.0854133	-0.0209831	-0.0256664	-0.0486243	0.166308	-0.0186728	0.0561956	-0.0299656	-0.0438231	0.348188	0.572178	0.623887	0.807459	0.330446	0.844725	0.446631	0.240834	-0.0218718	-0.0262442	-0.0270853	0.0433324	-0.0233294	0.130808	-0.00813927
Prostaglandin.A.2..solution	0.219463	-0.0379327	0.717961	-0.0987682	-0.00454026	0.038042	0.618641	0.288957	0.230286	0.166455	-0.074874	0.0245068	-0.00485204	0.148766	0.037749	0.086696	-0.0654827	0.01395	-0.0379327	-0.0610159	0.206995	0.105608	0.0984862	0.017021	0.113631	-0.02772	0.13798	-0.0751369	-0.0452274	0.635748	0.284932	-0.0213816	0.379193	-0.074874	0.0249842	0.0283702	-0.0314319	0.00303007	0.0697579	-0.00296377	0.0205793	-0.0350697	0.0238431	-0.0453505	0.276076	0.00499315	-0.0497706	0.21599	0.0478255
Protocatechuic.acid	0.10196	0.605073	0.0810933	0.27357	0.0740955	-0.150945	0.221236	-0.0598991	0.12342	0.328348	0.127252	-0.105416	-0.049547	0.44973	0.519911	0.651975	-0.0447677	0.596081	0.605073	0.846225	-0.0206095	0.0454959	-0.0584034	0.0457288	0.196267	0.488485	0.0254458	0.452352	0.0983224	0.0149472	-0.045193	-0.000871671	-0.0500334	0.127252	0.204066	0.0819108	0.122181	-0.023043	0.212562	-0.155344	0.243029	0.0168361	0.131946	0.836201	-0.0307963	-0.049542	-0.161303	-0.0184677	-0.0857979
Protocatechuic.acid.1	0.145238	0.534661	0.102842	0.281976	0.0683665	-0.145391	0.266625	-0.0431955	0.139594	0.358401	0.135467	-0.116554	-0.0370579	0.494911	0.507511	0.659115	0.00326834	0.550441	0.534661	0.83389	-0.00505678	0.0238617	-0.0638813	0.102515	0.225124	0.566481	0.0587954	0.46172	0.099698	0.038575	-0.0390067	-0.0188291	-0.0366166	0.135467	0.233505	0.106846	0.137847	-0.0154189	0.253259	-0.143198	0.276732	0.0301076	0.19338	0.819112	-0.021405	-0.0403972	-0.128517	0.0342699	-0.0733245
pseudochelerythrine	0.000289268	0.312494	-0.00135019	0.229176	0.0441604	-0.164492	0.156625	-0.0712645	0.0650659	0.224766	-0.0289195	-0.0123376	0.0151501	0.26476	0.520537	0.478537	-0.0149273	0.422012	0.312494	0.310107	-0.0294545	-0.0601665	-0.00315323	0.122957	0.12677	0.369766	-0.0417047	0.329851	-0.00217856	-0.0108736	-0.0304103	-0.0854688	0.0599772	-0.0289195	0.174601	0.0944625	0.120066	-0.0319768	0.240374	-0.0347121	0.213522	0.121006	0.145017	0.422337	0.0488567	0.0914664	-0.0553234	0.136554	0.0283403
Psychosine	0.0081662	-0.0766345	0.0785462	-0.0148814	-0.010444	-0.0611693	0.135473	0.0382631	0.0515716	0.0840608	0.0697186	-0.026356	0.0663145	0.0784268	0.0544832	0.0587418	-0.00085345	-0.0671165	-0.0766345	0.021799	-0.00598095	-0.0135139	-0.0227002	0.0824427	0.0439229	-0.00293514	-0.00934871	-0.0486825	-0.0193839	0.0692124	0.029732	-0.0509204	0.0818297	0.0697186	0.0282265	0.0569075	0.0833351	0.0600832	0.096354	0.0781989	0.0984349	-0.0523223	0.00893722	-0.054062	0.0384028	0.135698	0.0330161	0.0302735	-0.00198349
Pyridoxic.acid	0.158538	0.0374382	0.137151	0.0965888	0.0122507	-0.0540936	0.244446	0.191054	0.140754	0.345267	-0.0860356	0.00934929	-0.00648146	0.279656	0.184509	0.283856	0.274257	0.123464	0.0374382	0.17031	0.122035	-0.019359	-0.0348545	0.467306	0.339931	0.497516	0.188972	0.199502	0.0350426	0.138293	0.174143	-0.20901	0.200149	-0.0860356	0.239134	0.10408	0.0758342	-0.0236375	0.214599	0.0727509	0.390236	0.0558279	0.463015	0.243522	-0.0565904	0.297814	0.0608148	0.18296	-0.0384566
Q3G_6.56_463.0878	0.138171	0.340471	0.000138774	0.117351	0.00368127	-0.106498	0.161259	-0.0533263	0.106237	0.234091	0.230443	-0.0794384	-0.0526417	0.393613	0.298717	0.497143	-0.143841	0.355501	0.340471	0.683965	-0.0122202	0.0297895	-0.0851235	-0.0413351	0.176074	0.281811	-0.0205508	0.197923	0.0291443	-0.00300312	-0.0416464	-0.00298797	-0.0913252	0.230443	0.165233	0.0780063	0.0659866	-0.0447709	0.18912	-0.14272	0.156979	0.0203813	0.0127848	0.548459	-0.067848	-0.0454097	-0.0826581	-0.0468199	-0.0612776
Q3G2.A_6.19_595.1315	0.126713	0.219877	-0.0190195	0.101282	0.024911	-0.0864377	0.102382	-0.0175687	0.0528639	0.233131	0.120189	-0.0553398	-0.0423334	0.296093	0.169476	0.390205	-0.0250156	0.259438	0.219877	0.415119	0.0548526	-0.0500344	-0.020895	-0.0540831	0.0755051	0.168383	-0.0177211	0.160629	-0.00142162	0.0138671	-0.0262536	-0.071171	-0.0643185	0.120189	0.138887	0.0712783	-0.0413077	-0.0616182	0.165214	-0.0934799	0.116485	0.0550254	0.0622871	0.451554	-0.0533076	-0.043543	-0.0298662	-0.0194068	-0.0676603
Q3G6.R_6.33_609.1458	-0.0158968	0.0632742	-0.0326635	-0.0107253	-0.0372531	-0.0726477	0.00159633	0.00353319	-0.0294067	0.00706541	0.102979	-0.0124405	-0.0213943	0.0502149	0.0336048	0.181903	-0.108418	0.0292078	0.0632742	0.141316	0.0164799	0.0159866	-0.0287124	-0.0516646	0.0532171	-0.0356955	-0.0115784	0.0293388	-0.0334719	5.49483e-05	0.0102372	0.0109582	-0.0105032	0.102979	-0.00756858	-0.0191107	0.00764184	0.00342615	0.0112535	-0.0507542	-0.0219917	-0.0096208	0.0124653	0.252771	-0.0584681	0.0519697	0.172206	-0.0435159	-0.0155575
Q3G7G_5.68_625.1412	0.135079	0.158225	0.255103	-0.0374443	0.00933845	-0.0484915	0.307795	-0.0416726	0.0848744	0.172557	0.156585	-0.0749158	-0.0524894	0.320534	0.166288	0.424099	-0.109731	0.158	0.158225	0.390146	0.0885725	-0.0304638	-0.0964009	-0.0408852	0.0834697	0.0578058	-0.0126395	0.0170653	-0.0525883	0.251635	-0.0493153	-0.011699	0.0504206	0.156585	0.102405	0.0417243	0.0166983	-0.0558495	0.119745	-0.115551	0.0269129	0.000745674	0.0724901	0.390002	-0.0946915	-0.0481333	-0.0573025	0.000276067	0.00208858
Quercelin.3.unk._Saleh_standards_463.09_7.04	-0.0212065	-0.0821333	-0.0330027	-0.0504631	0.0604677	0.0770994	-0.0248999	0.0168923	-0.00171039	0.0313845	0.0530952	-0.100766	-0.00962858	-0.046682	-0.122031	-0.0289545	0.168822	-0.0799835	-0.0821333	-0.064293	-0.016788	-0.0690285	-0.0595653	-0.0176774	0.194074	0.00515389	0.00638983	-0.0378178	0.03782	-0.0220862	-0.0106537	-0.021652	-0.0879619	0.0530952	-0.03527	-0.0173501	-0.0387885	-0.025544	-0.0177693	0.044504	-0.0555618	0.0736466	0.0949148	-0.0900976	0.00647742	-0.0708916	-0.0140772	0.0677214	0.115513
Quercetin	0.145785	0.423399	0.0344819	0.211993	0.0518978	-0.0558393	0.165316	-0.0108423	0.100949	0.213579	0.177618	-0.0425141	-0.0434713	0.350063	0.248476	0.462185	-0.0387096	0.355181	0.423399	0.857193	-0.0094773	0.0859853	0.00867584	-0.0536472	0.149494	0.374324	0.0276044	0.294879	0.162329	-0.00917993	-0.0202542	0.02001	-0.0957036	0.177618	0.175892	0.0854082	0.1058	-0.0236987	0.187212	-0.108794	0.148853	0.031633	0.0290517	0.560714	-0.0768435	-0.0958259	-0.135662	-0.0190591	-0.0643416
Quercetin.3...D.Glucoside	-0.0212065	-0.0821333	-0.0330027	-0.0504631	0.0604677	0.0770994	-0.0248999	0.0168923	-0.00171039	0.0313845	0.0530952	-0.100766	-0.00962858	-0.046682	-0.122031	-0.0289545	0.168822	-0.0799835	-0.0821333	-0.064293	-0.016788	-0.0690285	-0.0595653	-0.0176774	0.194074	0.00515389	0.00638983	-0.0378178	0.03782	-0.0220862	-0.0106537	-0.021652	-0.0879619	0.0530952	-0.03527	-0.0173501	-0.0387885	-0.025544	-0.0177693	0.044504	-0.0555618	0.0736466	0.0949148	-0.0900976	0.00647742	-0.0708916	-0.0140772	0.0677214	0.115513
Quercetin.3.beta.D.glucoside	-0.0212065	-0.0821333	-0.0330027	-0.0504631	0.0604677	0.0770994	-0.0248999	0.0168923	-0.00171039	0.0313845	0.0530952	-0.100766	-0.00962858	-0.046682	-0.122031	-0.0289545	0.168822	-0.0799835	-0.0821333	-0.064293	-0.016788	-0.0690285	-0.0595653	-0.0176774	0.194074	0.00515389	0.00638983	-0.0378178	0.03782	-0.0220862	-0.0106537	-0.021652	-0.0879619	0.0530952	-0.03527	-0.0173501	-0.0387885	-0.025544	-0.0177693	0.044504	-0.0555618	0.0736466	0.0949148	-0.0900976	0.00647742	-0.0708916	-0.0140772	0.0677214	0.115513
Quercetin.3.beta.D.glucoside.1	0.138171	0.340471	0.000138774	0.117351	0.00368127	-0.106498	0.161259	-0.0533263	0.106237	0.234091	0.230443	-0.0794384	-0.0526417	0.393613	0.298717	0.497143	-0.143841	0.355501	0.340471	0.683965	-0.0122202	0.0297895	-0.0851235	-0.0413351	0.176074	0.281811	-0.0205508	0.197923	0.0291443	-0.00300312	-0.0416464	-0.00298797	-0.0913252	0.230443	0.165233	0.0780063	0.0659866	-0.0447709	0.18912	-0.14272	0.156979	0.0203813	0.0127848	0.548459	-0.067848	-0.0454097	-0.0826581	-0.0468199	-0.0612776
Quercetin.3.D.galactoside_Saleh_standards_463.098_6.98	0.138171	0.340471	0.000138774	0.117351	0.00368127	-0.106498	0.161259	-0.0533263	0.106237	0.234091	0.230443	-0.0794384	-0.0526417	0.393613	0.298717	0.497143	-0.143841	0.355501	0.340471	0.683965	-0.0122202	0.0297895	-0.0851235	-0.0413351	0.176074	0.281811	-0.0205508	0.197923	0.0291443	-0.00300312	-0.0416464	-0.00298797	-0.0913252	0.230443	0.165233	0.0780063	0.0659866	-0.0447709	0.18912	-0.14272	0.156979	0.0203813	0.0127848	0.548459	-0.067848	-0.0454097	-0.0826581	-0.0468199	-0.0612776
Quercetin.3.D.galactoside_Saleh_standards_463.098_6.98.1	0.120671	0.0553405	-0.0341121	-0.0486545	0.0264915	-0.0372588	0.230827	-0.0070724	0.0426985	0.0148693	0.000345029	-0.097385	0.710862	0.0369238	0.0691282	0.0183354	-0.0813599	0.0831656	0.0553405	0.0878433	-0.0101246	-0.0839378	-0.0147912	-0.00423221	0.12451	-0.0135738	-0.0455152	0.0571872	-0.0708713	0.0978962	-0.0146445	0.0273579	-0.0746579	0.000345029	0.274809	0.421127	0.418764	0.561651	0.261212	0.577649	0.356319	0.165166	0.0336885	0.134092	-0.0707384	0.0279088	-0.0102332	0.115571	0.0436726
quercetin.7.O.hexoside	0.218963	0.387168	0.0301932	0.191107	0.0268035	-0.0960635	0.249828	-0.0159813	0.205916	0.363173	0.281048	-0.127283	-0.0432137	0.524439	0.374243	0.521455	-0.0491058	0.453208	0.387168	0.805335	-0.0250049	-0.0352502	-0.0808619	0.06484	0.275046	0.536908	0.0542113	0.315732	0.117556	-0.00240021	-0.015989	-0.0233646	-0.113921	0.281048	0.264035	0.151508	0.133839	-0.016081	0.327219	-0.123569	0.29607	0.0869684	0.144981	0.59229	-0.0536089	-0.0808731	-0.151098	0.0589312	-0.0704749
quercetin.7.O.hexoside.1	0.184358	0.391306	0.0297941	0.205124	0.0184657	-0.0949876	0.218724	-0.023651	0.176046	0.308988	0.252416	-0.0884684	-0.0374038	0.467637	0.344521	0.487383	-0.047624	0.409664	0.391306	0.773017	-0.0240823	-0.0100574	-0.0494626	0.0165818	0.240697	0.466271	0.0460814	0.315581	0.141824	-0.005807	-0.0158366	-0.0180597	-0.102288	0.252416	0.236844	0.14088	0.141146	0.00164174	0.298372	-0.113316	0.262727	0.0899098	0.0909104	0.54817	-0.0374163	-0.084543	-0.138916	0.0681586	-0.0702345
Quercetin.apiosyl.galactose	0.126713	0.219877	-0.0190195	0.101282	0.024911	-0.0864377	0.102382	-0.0175687	0.0528639	0.233131	0.120189	-0.0553398	-0.0423334	0.296093	0.169476	0.390205	-0.0250156	0.259438	0.219877	0.415119	0.0548526	-0.0500344	-0.020895	-0.0540831	0.0755051	0.168383	-0.0177211	0.160629	-0.00142162	0.0138671	-0.0262536	-0.071171	-0.0643185	0.120189	0.138887	0.0712783	-0.0413077	-0.0616182	0.165214	-0.0934799	0.116485	0.0550254	0.0622871	0.451554	-0.0533076	-0.043543	-0.0298662	-0.0194068	-0.0676603
Quercetine..glucosides.derv.	-0.179936	0.0510575	-0.0453886	0.0258603	-0.0700474	-0.0713849	-0.0676218	-0.0709396	-0.129916	-0.0472048	-0.039308	0.0625055	-0.0322503	-0.103305	0.139903	0.17204	-0.127959	-0.048781	0.0510575	-0.0123951	-0.000430219	-0.104894	-0.0230912	-0.00544262	-0.0664137	-0.164221	-0.0500732	-0.00926346	-0.0139935	-0.0230356	-0.0418516	-0.104207	0.0243883	-0.039308	-0.0182037	-0.0411634	-0.0362728	-0.0463666	-0.03857	-0.0533368	-0.0685367	-0.0346479	0.0804608	0.155921	-0.0795352	0.0406295	0.0926648	0.00123187	-0.0341666
Quercetine..glucosides.derv..1	0.0264028	0.184344	-0.0130319	0.0568401	-0.00191387	-0.0919982	0.0567884	-0.0506341	-0.00111737	0.121697	0.106156	-0.0143714	-0.0412162	0.176616	0.163427	0.309173	-0.108958	0.165358	0.184344	0.32328	-0.0112824	0.0152207	-0.0543166	-0.0396058	0.0736619	0.0693684	-0.0216677	0.0832775	-0.0179109	-0.0118163	-0.0448156	-0.0588203	-0.0283305	0.106156	0.0648556	0.00764733	-0.00546517	-0.047656	0.0683319	-0.107347	0.0469825	-0.0282847	0.0104914	0.352506	-0.0847489	-0.0116183	0.0191783	-0.0440334	-0.0478822
Quercetine..glucosides.derv..2	0.0218362	0.174904	-0.0171144	0.0416741	-0.00356582	-0.0889528	0.0523538	-0.0498065	-0.00577941	0.112518	0.117352	-0.0263645	-0.0410926	0.165867	0.145162	0.305777	-0.10968	0.158206	0.174904	0.312904	-0.00565435	-0.00879211	-0.0585344	-0.0370643	0.0665017	0.046748	-0.0291626	0.0758568	-0.0225251	-0.0144896	-0.0477151	-0.0438075	-0.0364428	0.117352	0.0622761	0.00612228	-0.0104284	-0.0488464	0.066084	-0.106756	0.0384461	-0.0287059	0.0275225	0.338784	-0.0877898	-0.0116934	0.0438711	-0.0517971	-0.0389824
Quercitrin	0.0059403	0.116021	0.020778	0.0961418	-0.00971499	-0.101641	0.0657936	-0.054967	0.0232437	0.160359	-0.0516925	0.0604252	-0.0553541	0.196523	0.176603	0.208924	0.0121645	0.0216783	0.116021	0.183764	0.140983	-0.01688	-0.0290478	0.221056	-0.0767064	0.0205998	0.0138659	0.13771	0.0386982	0.0515312	-0.0397288	-0.136057	0.111281	-0.0516925	0.0674221	0.0104833	0.0361363	-0.0708454	0.0347958	0.00758986	0.136177	-0.05302	0.0319378	0.155639	-0.0690672	0.246273	0.104156	-0.0509795	0.0258844
Quercitrin_Saleh_standards_447.09_7.72	-0.0250489	0.0552285	0.00195599	0.031184	0.0279205	-0.0353436	0.0575759	-0.00621963	0.000504963	0.0268298	0.0316182	0.00158842	0.159692	0.0762776	0.0854139	0.108234	0.0126982	0.0806501	0.0552285	0.222842	0.00137234	-0.0415187	0.0263885	0.0302021	0.0814827	0.0797215	0.0763878	0.0468372	0.0191336	0.0102611	-0.0112872	-0.0297555	0.0110387	0.0316182	0.0765186	0.0884929	0.146284	0.110041	0.0798955	0.10173	0.0816711	0.0914381	0.129011	0.299069	-0.0633192	0.0207719	0.0365639	-0.058498	-0.040384
Quercitrin_Saleh_standards_447.09_7.72.1	-0.0250489	0.0552285	0.00195599	0.031184	0.0279205	-0.0353436	0.0575759	-0.00621963	0.000504963	0.0268298	0.0316182	0.00158842	0.159692	0.0762776	0.0854139	0.108234	0.0126982	0.0806501	0.0552285	0.222842	0.00137234	-0.0415187	0.0263885	0.0302021	0.0814827	0.0797215	0.0763878	0.0468372	0.0191336	0.0102611	-0.0112872	-0.0297555	0.0110387	0.0316182	0.0765186	0.0884929	0.146284	0.110041	0.0798955	0.10173	0.0816711	0.0914381	0.129011	0.299069	-0.0633192	0.0207719	0.0365639	-0.058498	-0.040384
Quercitrin_Saleh_standards_447.09_7.72.2	0.0059403	0.116021	0.020778	0.0961418	-0.00971499	-0.101641	0.0657936	-0.054967	0.0232437	0.160359	-0.0516925	0.0604252	-0.0553541	0.196523	0.176603	0.208924	0.0121645	0.0216783	0.116021	0.183764	0.140983	-0.01688	-0.0290478	0.221056	-0.0767064	0.0205998	0.0138659	0.13771	0.0386982	0.0515312	-0.0397288	-0.136057	0.111281	-0.0516925	0.0674221	0.0104833	0.0361363	-0.0708454	0.0347958	0.00758986	0.136177	-0.05302	0.0319378	0.155639	-0.0690672	0.246273	0.104156	-0.0509795	0.0258844
Quercitrin_Saleh_standards_447.09_7.72.3	0.10018	0.34315	-0.00510496	0.0438478	-0.0192229	-0.0609309	0.209266	-0.0220425	0.107563	0.256689	0.289845	-0.119531	-0.0376991	0.464227	0.309106	0.41343	-0.0159026	0.2936	0.34315	0.608989	-0.020935	-0.0239067	-0.134185	0.1346	0.290182	0.386653	0.0310739	0.137615	0.055256	0.00498159	-0.00939351	-0.0165759	-0.0564499	0.289845	0.24304	0.114429	0.116166	-0.0138454	0.349143	-0.0881673	0.262118	0.0768995	0.119619	0.447657	-0.0856489	-0.0439316	-0.134518	0.0718524	-0.0488017
Riboflavin	0.147777	0.510769	0.117298	0.315094	0.0822893	-0.219713	0.335793	0.15419	0.123375	0.311689	-0.0421986	0.0599255	0.306275	0.314846	0.487349	0.588989	-0.21499	0.484011	0.510769	0.479428	0.159198	0.0945708	0.111481	-0.0655597	0.119914	0.280883	-0.00742282	0.416142	0.0641306	0.167495	0.209825	-0.0324067	0.0929471	-0.0421986	0.285674	0.276094	0.286857	0.279319	0.301641	0.185686	0.362739	0.0867707	0.00653093	0.59675	0.149601	0.0156826	-0.134988	0.102654	0.00165657
Rutin	-0.0158968	0.0632742	-0.0326635	-0.0107253	-0.0372531	-0.0726477	0.00159633	0.00353319	-0.0294067	0.00706541	0.102979	-0.0124405	-0.0213943	0.0502149	0.0336048	0.181903	-0.108418	0.0292078	0.0632742	0.141316	0.0164799	0.0159866	-0.0287124	-0.0516646	0.0532171	-0.0356955	-0.0115784	0.0293388	-0.0334719	5.49483e-05	0.0102372	0.0109582	-0.0105032	0.102979	-0.00756858	-0.0191107	0.00764184	0.00342615	0.0112535	-0.0507542	-0.0219917	-0.0096208	0.0124653	0.252771	-0.0584681	0.0519697	0.172206	-0.0435159	-0.0155575
Rutin.1	-0.0158968	0.0632742	-0.0326635	-0.0107253	-0.0372531	-0.0726477	0.00159633	0.00353319	-0.0294067	0.00706541	0.102979	-0.0124405	-0.0213943	0.0502149	0.0336048	0.181903	-0.108418	0.0292078	0.0632742	0.141316	0.0164799	0.0159866	-0.0287124	-0.0516646	0.0532171	-0.0356955	-0.0115784	0.0293388	-0.0334719	5.49483e-05	0.0102372	0.0109582	-0.0105032	0.102979	-0.00756858	-0.0191107	0.00764184	0.00342615	0.0112535	-0.0507542	-0.0219917	-0.0096208	0.0124653	0.252771	-0.0584681	0.0519697	0.172206	-0.0435159	-0.0155575
S.Adenosyl.L.Homocysteine	0.46585	-0.0271444	-0.0456159	-0.0185399	0.0597901	-0.0476897	0.146237	0.0391567	0.360942	0.407937	0.208498	-0.146494	-0.054821	0.394639	0.0995188	0.146398	0.199801	0.102428	-0.0271444	0.160414	-0.041148	-0.102408	-0.0930375	0.117675	0.327991	0.436834	-0.0378712	0.116162	-0.0459281	-0.0588475	-0.0348542	-0.0667942	-0.0749491	0.208498	0.14052	0.104046	0.0348353	-0.0494148	0.121866	-0.0530944	0.225822	0.0667752	0.180781	0.12847	-0.0555743	0.0431781	0.0833147	0.082011	-0.0207657
Salicin	0.157187	0.138426	0.0588198	0.30297	0.0119576	-0.201478	-0.0419096	0.210003	0.035937	0.0870172	-0.161139	0.197873	-0.137124	0.0162291	-0.0787122	0.175512	0.00211077	0.00701202	0.138426	0.000694718	0.179519	0.187003	0.17673	-0.0462684	0.0260155	0.07307	0.104088	0.269606	0.154431	0.0328543	0.222207	-0.148875	0.0992953	-0.161139	-0.0165438	-0.0673934	0.0364898	-0.0689403	-0.053614	-0.117912	0.0147391	-0.075853	0.0201781	0.0513816	0.0936997	0.0520938	0.0307331	0.029754	0.0329333
Secoisolariciresinol	0.0393278	0.302895	0.096151	0.468215	0.138248	-0.102933	0.0334556	-0.040126	0.0514395	0.230554	-0.259466	0.386088	-0.0562553	0.0857005	0.0774978	0.176713	0.0190791	0.11889	0.302895	0.162272	-0.0605553	0.358784	0.3758	-0.183789	-0.119126	0.0855848	0.0592548	0.479263	0.257143	-0.0492592	0.00114477	0.0790675	0.23553	-0.259466	0.0525562	0.00504924	0.0230127	0.0568678	0.0727379	-0.0373033	0.0648742	0.0270076	-0.091074	0.107506	0.423215	0.0588847	-0.0136049	0.0699966	-0.020522
Seryisoleucine	0.15946	-0.0375037	0.407765	-0.00349027	-0.0159649	0.120081	0.457935	0.103649	0.515101	0.288627	0.0351309	0.17652	0.05567	0.378069	0.0588374	0.170132	0.0368623	0.147898	-0.0375037	0.037661	0.0890005	-0.0144012	0.0885198	0.0284748	0.248833	0.152672	0.0686481	-0.0262626	-0.0448303	0.663481	0.0940971	-0.0780526	0.234056	0.0351309	0.716394	0.689281	-0.00390503	0.138798	0.723665	0.202207	0.565886	0.494367	0.0455247	0.00759008	0.00597285	0.0502504	-0.0171388	0.534649	0.00546139
Seryleucine	0.126881	-0.0235992	0.138419	0.000894346	-0.0204664	-0.0211477	0.441411	0.00285765	0.384042	0.217177	0.0374728	0.0501266	0.750136	0.268907	0.0976384	0.108802	-0.021984	0.109601	-0.0235992	0.0656768	0.0384523	-0.0514663	0.0247379	0.0458491	0.202436	0.105833	0.017767	0.0759113	-0.0452002	0.477093	-0.00968237	-0.00197016	0.0533677	0.0374728	0.812808	0.926165	0.493321	0.668171	0.771418	0.749472	0.819523	0.54239	0.0418159	0.0424785	0.0202004	0.126623	-0.0381592	0.399304	-0.0155947
Serymethionine	0.375642	-0.108622	0.318567	-0.131776	0.015102	0.097663	0.354536	0.26513	0.359388	0.234594	0.156575	-0.127057	-0.0565009	0.342923	-0.0409724	0.166863	0.301238	0.0940315	-0.108622	0.120478	0.236143	-0.0222686	-0.0128646	0.201415	0.3945	0.319249	0.0571167	-0.029912	-0.0896097	0.384002	0.208693	-0.0885027	0.105321	0.156575	0.19288	0.164726	-0.060867	-0.0501647	0.21612	0.00153994	0.207198	0.0332763	0.190118	0.0938191	-0.141976	-0.0408729	0.0115211	0.0867984	-0.108071
Serymethionine.1	0.0149025	-0.139172	-0.0449825	0.00981478	-0.0677719	-0.0608576	0.0336949	0.130254	-0.0870353	-0.123728	-0.0372254	-0.00577235	0.161582	-0.024632	0.040921	-0.0539813	-0.206861	-0.0530608	-0.139172	-0.135772	0.118627	-0.116832	0.00366103	-0.0928973	0.0762628	-0.0938206	0.0154484	-0.0629472	0.0185099	0.033395	0.148856	-0.0587601	-0.0699591	-0.0372254	0.0467734	0.0664626	0.102263	0.144378	0.0673806	0.153762	0.00240697	0.254604	0.00342477	-0.0683458	-0.0183817	0.0171776	0.0457664	0.337922	0.392843
Seryphenylalanine	0.232335	-0.021991	0.251455	0.00297184	-0.0188447	-0.0403253	0.54096	0.0503127	0.393031	0.323431	0.101761	0.000550762	0.654835	0.351163	0.173345	0.195674	-0.00645804	0.124167	-0.021991	0.0988138	0.0583241	-0.0729406	0.0294586	0.127563	0.249507	0.205775	0.0760401	0.109402	-0.037184	0.485691	0.0269453	-0.0582316	0.107445	0.101761	0.759077	0.813533	0.421675	0.561147	0.752709	0.656795	0.811347	0.477636	0.132629	0.0998358	0.0530211	0.176772	-0.0488598	0.43149	0.0105649
Serytryptophan	-0.11381	-0.342179	0.0436376	-0.140337	-0.0539078	0.067434	0.113315	-0.0137805	0.0371543	0.0115844	-0.117964	0.0698908	0.307945	-0.0955245	-0.131227	-0.196454	0.233408	-0.251764	-0.342179	-0.467825	0.0500606	-0.131358	0.052722	0.206607	0.126237	-0.0584591	0.0559617	-0.153146	-0.0611839	0.152779	-0.0385348	-0.124353	0.183757	-0.117964	0.160345	0.225999	0.0899614	0.251688	0.162261	0.414455	0.26423	0.0972483	0.139895	-0.308645	0.0691989	0.169103	0.166414	0.323944	0.122913
Serytyrosine	0.093521	-0.0568992	0.160224	0.00952537	0.000443584	-0.0346053	0.392731	0.0204162	0.371837	0.36487	0.0641328	0.0507834	0.353228	0.31384	0.0965682	0.114045	-0.0135775	0.194432	-0.0568992	0.0672719	0.054439	-0.0742298	-0.00329249	0.231517	0.226169	0.290593	0.127941	0.0843222	-0.0339872	0.383629	0.00310117	-0.0712341	0.109231	0.0641328	0.665396	0.679688	0.214446	0.310127	0.684117	0.453098	0.732241	0.407884	0.177918	0.0388587	0.0162295	0.257272	-0.00530938	0.309828	-0.0491002
Serytyrosine.1	0.0778106	-0.0271811	0.17833	0.0151767	0.00311708	-0.0381934	0.391915	-0.0213308	0.337511	0.385863	0.0713518	0.0707753	0.380018	0.318784	0.0962185	0.0969926	-0.00602151	0.200622	-0.0271811	0.0871714	0.00373875	-0.0493471	0.0100626	0.251265	0.211428	0.270423	0.135072	0.109355	-0.0239593	0.347189	-0.0359319	-0.0622884	0.109823	0.0713518	0.669129	0.666148	0.232022	0.328044	0.672427	0.482503	0.749078	0.396997	0.174602	0.061032	0.0260305	0.288335	-0.0479916	0.296646	-0.0770616
Sinapoylglucose	0.525359	-0.0374912	-0.0305538	-0.025799	0.0713864	-0.0683238	0.177138	0.019383	0.200292	0.408063	0.394502	-0.213114	-0.0367645	0.460643	0.134641	0.389512	-0.0113116	0.188501	-0.0374912	0.476812	0.0181112	-0.09699	-0.187575	-0.0195492	0.230219	0.378936	-0.0553695	0.113527	-0.0672962	-0.00854981	-0.0272819	-0.0289595	-0.175815	0.394502	0.187021	0.131755	0.0276085	-0.0537566	0.178706	-0.102747	0.214905	0.0551961	0.0284917	0.307374	0.00266162	-0.0389613	-0.0697623	-0.0143648	-0.0382332
SinGlc_5.24_385.1133	0.454467	-0.101837	-0.0426427	-0.0499677	0.0384681	-0.0410038	0.15035	0.0316016	0.187248	0.382009	0.342029	-0.176449	-0.0208128	0.378467	0.118977	0.261636	0.042428	0.0667901	-0.101837	0.240322	0.0390765	-0.110847	-0.16319	0.10037	0.25675	0.350741	-0.0471786	0.0640046	-0.102164	-0.0103975	0.00287818	-0.0684402	-0.129994	0.342029	0.166805	0.124166	3.94641e-05	-0.0531376	0.176231	-0.0623093	0.235596	0.0621519	0.0780583	0.195438	0.0383149	-0.014041	-0.0638958	0.0189434	-0.0531089
SinGlciso2_5.47_385.1133	-0.382686	0.078826	0.0135231	-0.123042	-0.051673	0.0720853	-0.10584	-0.123871	-0.212129	-0.312423	-0.154551	0.0753741	-0.0564626	-0.26867	0.00853325	-0.113833	-0.0838819	-0.0008899	0.078826	-0.163455	-0.0973272	0.116738	0.0465818	-0.219408	-0.182096	-0.269591	-0.14137	-0.159209	-0.164056	0.0173806	-0.0617067	-0.00211122	0.00923053	-0.154551	-0.111391	-0.126137	-0.0473834	-0.039499	-0.0788291	-0.0630902	-0.272002	-0.0450252	-0.131843	0.000217787	-0.0358421	-0.1786	-0.0453067	-0.00497555	0.0083599
Stearic.acid.or.hexadecanoic.acid	0.207407	0.24582	0.126269	0.267382	0.149492	0.0386375	0.130218	0.0861547	0.0985847	0.138548	0.154885	-0.000199088	0.012213	0.168029	-0.0294707	0.207388	0.06013	0.242767	0.24582	0.513986	0.0484943	0.161156	0.0762581	-0.475658	0.140081	0.242259	0.0794526	0.368968	0.193493	0.036077	0.0230145	0.237505	-0.115151	0.154885	0.0195246	0.0111836	0.040983	0.0649613	0.0409801	-0.110449	-0.0322008	0.0056578	-0.0190602	0.272404	0.000323636	-0.183088	-0.0974966	-0.0648171	-0.023181
Theophylline..anhydrous	0.404369	-0.0515982	0.00334987	-0.0771899	-0.0231017	-0.0124752	0.029783	0.964349	-0.0020103	-0.0895434	0.0147583	-0.0600749	-0.00477642	-0.0529665	-0.0489754	-0.035011	-0.160978	-0.0402259	-0.0515982	-0.0643057	0.745731	-0.00797845	0.0786106	-0.0397748	0.21071	-0.102994	-0.0121204	-0.164747	-0.0348382	0.271388	0.986692	0.0170851	-0.0415266	0.0147583	-0.0540539	-0.00475277	-0.0264802	0.0563518	-0.0252711	0.0111503	-0.0250462	-0.0169353	-0.0300739	-0.0694554	-0.00386249	-0.0174296	-0.0411984	-0.0372616	-0.00985993
threo.3.isopropylmalic.acid	0.460306	0.00820108	-0.0211251	-0.094183	0.00448177	0.0383323	0.154513	0.804892	0.0758801	0.0811252	0.0844674	-0.0811148	0.100463	0.144332	0.0397767	0.129974	-0.0820126	0.0561246	0.00820108	0.145802	0.622394	-0.0688024	0.0423715	0.0103016	0.273323	0.0510893	-0.0250173	-0.118613	-0.0459628	0.227284	0.811086	-0.0199713	-0.0578831	0.0844674	0.0743852	0.115272	0.0775752	0.125754	0.116533	0.0868542	0.139012	0.0740948	0.0308005	0.0798141	-0.00724708	-0.00500405	-0.0246955	0.0448867	-0.00172478
Threonyisoleucine	0.14604	-0.0323874	0.141235	-0.0108581	-0.0124469	0.0236023	0.388457	-0.00606217	0.538801	0.313676	0.102637	0.0716388	0.288185	0.401543	0.118409	0.18295	0.016771	0.108353	-0.0323874	0.096837	0.0176405	-0.103467	-0.00573236	0.102825	0.287094	0.194164	0.00673735	0.0449065	-0.0638787	0.475491	-0.0168714	-0.081863	0.079107	0.102637	0.813541	0.836934	0.189012	0.32803	0.851977	0.387667	0.741877	0.59678	0.0923151	0.0449017	-0.0043243	0.0969232	-0.0246027	0.488291	0.0100564
Threonyleucine	0.046582	-0.0907399	0.156529	-0.0645734	-0.0284878	0.0242758	0.345951	0.0421229	0.328049	0.141278	-0.0768528	0.128	0.627874	0.136266	0.0251919	-0.0521938	-0.0183478	-0.000887852	-0.0907399	-0.106326	0.0631075	-0.0130999	0.0725719	0.185101	0.102528	-0.0645371	0.0640703	-0.00375424	-0.054141	0.492639	0.037626	-0.0338256	0.141032	-0.0768528	0.760429	0.838708	0.373672	0.556355	0.699978	0.745214	0.787149	0.516527	0.0202281	-0.0823192	0.0147863	0.219668	-0.0479553	0.372718	-0.0299913
Threonymethionine	0.0677185	0.00330029	0.0962766	-0.0405477	0.0352428	-0.0356933	0.367612	0.0716786	0.0772342	0.0751001	-0.0431117	-0.0290554	0.778208	0.0398378	0.0371444	0.0131489	-0.0665961	0.0442093	0.00330029	0.00385841	0.0565391	-0.0508166	-0.0150589	0.0110575	0.14363	-0.0167689	0.0778209	0.00434227	-0.00308808	0.214521	0.0660441	0.00630255	0.0415769	-0.0431117	0.321238	0.463128	0.498587	0.641354	0.282935	0.656797	0.406859	0.242042	0.059487	0.038632	-0.040072	0.0331317	-0.0526328	0.131447	-0.00996356
Threonyphenylalanine	0.057022	0.0201591	0.0560129	0.0590472	0.0506325	-0.0167566	0.226521	-0.00483095	0.297738	0.301838	0.0248031	0.148011	0.35548	0.305701	0.107114	0.0123952	0.0246816	0.128193	0.0201591	0.0403956	0.0184592	-0.0235344	0.0930851	0.320958	0.180293	0.154156	0.14965	0.186613	0.0656831	0.268471	-0.0177223	-0.00937143	0.147699	0.0248031	0.715902	0.645486	0.250023	0.3127	0.662026	0.502767	0.826367	0.436721	0.134315	0.0182874	0.0586205	0.353054	-0.0366988	0.298218	0.00760258
Threonytryptophan	-0.0166198	-0.0987378	-0.0104224	-0.0790962	-0.0054305	-0.00266473	0.298571	0.0180439	0.0537945	-2.51567e-05	-0.082949	0.0528716	0.909846	-0.0514908	-0.0055051	-0.0869538	-0.0102821	-0.0737171	-0.0987378	-0.122634	0.0328312	-0.07062	0.116374	0.014229	0.0735006	-0.078634	0.00409478	-0.0255766	-0.0405559	0.173403	0.0149305	0.0479196	0.100056	-0.082949	0.348498	0.539746	0.558081	0.74186	0.321949	0.901608	0.472535	0.232395	-0.00211159	-0.0894384	0.0112029	0.178973	0.0518914	0.173787	0.118161
Threonytyrosine	0.196014	0.0768797	0.915515	-0.0215173	-0.00318408	0.0323439	0.815668	0.105976	0.380535	0.245777	-0.0564662	0.0227533	0.0898234	0.280085	0.132548	0.203447	-0.0399379	0.147242	0.0768797	0.0799406	0.0800264	0.0813062	0.0109046	0.165934	0.144889	0.103436	0.234128	0.0624393	-0.0215661	0.778917	0.0943834	-0.033733	0.449377	-0.0564662	0.238212	0.195534	0.0348337	0.0836497	0.252318	0.1056	0.244642	0.0654747	0.078064	0.116271	0.0196556	0.0800018	-0.0761605	0.300589	-0.0354033
Threonyvaline	-0.0110988	0.0281455	0.112485	-0.0190871	0.00939383	0.0396589	0.184519	-0.00668506	0.199216	0.24784	-0.038916	0.146674	0.205575	0.194464	0.0638307	-0.050771	-0.00117014	0.100528	0.0281455	0.0485241	-0.00272249	0.0189142	0.0844335	0.367612	0.103235	0.0686301	0.168057	0.125558	0.0517198	0.253921	-0.0141618	-0.0605138	0.181114	-0.038916	0.556944	0.458172	0.142279	0.189373	0.482435	0.387038	0.690422	0.267186	0.111954	0.022499	0.052681	0.382958	-0.0395451	0.233291	-0.0384376
Thymidine	0.569041	-0.0137616	0.570139	-0.0657316	0.000599467	-0.00791665	0.609131	0.709033	0.52831	0.214626	0.0635444	-0.0921267	-0.00258789	0.356951	0.0437682	0.199696	-0.00615706	0.0895238	-0.0137616	0.0807591	0.55979	-0.00382568	0.000552329	0.0580371	0.369041	0.140786	0.157023	-0.0735046	-0.0288612	0.777454	0.672266	-0.064435	0.206143	0.0635444	0.304045	0.318017	0.0119035	0.0567255	0.357365	0.0358525	0.273537	0.180299	0.087497	0.0147441	-0.0137395	-0.0153056	-0.0346675	0.212541	-0.0194386
TOP_1.878_289.067_289.0678	0.46807	0.0467241	0.0402791	0.098221	0.133465	0.077962	0.171768	-0.065531	0.328364	0.639644	0.179601	0.128993	-0.0926856	0.441834	0.120526	0.366603	0.192491	0.18477	0.0467241	0.31337	-0.0867124	0.0582958	0.152801	0.0239094	0.226374	0.385999	-0.0606681	0.316134	-0.0229266	-0.0154172	-0.107721	-0.0705552	0.118628	0.179601	0.261764	0.15929	-0.0122476	-0.10071	0.220944	-0.0329104	0.3322	-0.00399113	0.0442776	0.271752	0.119444	0.0507851	0.0611976	0.0607966	-0.126465
TOP_1.878_424.136_424.1363	0.24068	-0.0360519	0.0317546	-0.0151724	0.0403157	0.228319	0.14868	0.00444521	0.280662	0.47896	-0.0175045	0.302602	-0.0134552	0.229357	0.109064	0.100105	0.0773329	0.0633221	-0.0360519	0.0298216	-0.00675181	0.0395961	0.313089	0.105193	0.153745	0.109833	-0.0365311	0.110371	-0.0350906	0.0587203	0.0220936	-0.084405	0.225323	-0.0175045	0.290187	0.206157	0.00744594	-0.0243995	0.248303	0.140678	0.33727	0.0611653	0.0657519	0.0739825	0.126971	0.109588	0.042697	0.292601	-0.0417907
TOP_1.886_279.038_279.039	0.440057	-0.0216703	0.0582645	-0.0311695	0.0806692	0.0633985	0.275088	-0.00282449	0.404109	0.660944	0.166952	-0.00858728	-0.0839013	0.481018	0.17349	0.362944	0.29061	0.143632	-0.0216703	0.225402	-0.0313344	-0.0979867	0.012449	0.370336	0.321325	0.511845	0.0165212	0.181851	-0.0658075	0.0501639	-0.0439531	-0.191744	0.144329	0.166952	0.291817	0.176098	0.000328782	-0.122359	0.279795	0.000457476	0.430182	-0.00393537	0.307223	0.242409	0.0393464	0.16504	0.0815768	0.0713812	-0.178749
TOP_2.019_462.24_462.2404	0.00224659	-0.0896397	-0.0364305	-0.0464947	-0.00625542	-0.0415253	0.0356771	-0.0271932	0.107788	0.00338103	0.00270463	0.0245427	0.065475	0.0651965	0.0590244	-0.0486962	-0.132572	0.0193523	-0.0896397	-0.0742766	-0.0226393	-0.113639	0.0098556	-0.0428273	-0.0200702	-0.0756426	-0.00203068	-0.0563096	-0.0456123	-0.0107785	-0.013199	-0.0436988	-0.0189894	0.00270463	0.0685464	0.0522847	0.0153982	0.0718727	0.0626833	0.0892436	0.0198595	0.234259	0.0800241	-0.0644492	-0.013544	0.0018447	-0.0306717	0.162795	0.316353
TOP_2.02_276.017_276.01	0.207685	0.00826993	0.0614653	-0.0204155	0.0030534	0.0408054	0.364249	-0.0485711	0.421751	0.405409	0.0501984	0.0261002	0.356501	0.361403	0.177154	0.184405	0.152411	0.0866619	0.00826993	0.0688765	-0.0516797	-0.0788735	0.0432443	0.269301	0.28138	0.228631	0.0409879	0.116093	-0.0367343	0.118972	-0.0603399	-0.129833	0.112427	0.0501984	0.465938	0.44997	0.27276	0.262545	0.474193	0.420974	0.585151	0.213105	0.18025	0.0997759	0.0408703	0.222519	-0.0234009	0.270709	0.24937
TOP_2.02_330.119_330.1195	0.0817401	0.112871	-0.0372069	0.217407	0.0630554	-0.14785	0.00329639	-0.0906236	0.013048	0.188891	-0.0800239	-0.00679759	-0.0939332	0.0924704	0.122	0.455718	0.122576	0.086484	0.112871	0.285978	-0.0171744	0.0621176	0.0397663	-0.259758	-0.0967237	0.252564	-0.0651773	0.245159	0.0752204	-0.069819	-0.0867344	-0.0925239	-0.0506501	-0.0800239	-0.0533539	-0.0331134	-0.0195382	-0.0964984	-0.0437867	-0.179043	-0.133246	-0.0305069	0.070788	0.351131	0.0944298	-0.177168	0.0614758	-0.00682862	-0.114003
TOP_2.021_361.106_361.1068	0.187512	-0.0467169	-0.0314642	-0.0756468	0.0358801	0.00978451	0.364681	-0.000452941	0.415537	0.262642	0.0743194	-0.0796545	0.595362	0.186859	0.0645146	0.0727184	0.0263572	0.0368491	-0.0467169	0.0408455	-0.0142695	-0.134252	-0.0606349	0.0163593	0.241909	0.111556	-0.0413654	0.0430092	-0.0765864	0.112274	-0.0117196	-0.0138329	-0.0545141	0.0743194	0.381695	0.511032	0.367347	0.46475	0.411576	0.497746	0.465804	0.229998	0.072113	0.015676	-0.00504189	0.0555217	-0.0313894	0.147115	-0.0284039
TOP_2.021_547.329_547.3295	-0.0865811	-0.0862095	-0.037209	-0.0915478	-0.0155216	-0.0322115	-0.0407229	-0.0187149	-0.0776167	-0.0955474	0.0200477	0.0766658	0.0162803	-0.0577814	-0.0346799	-0.0331414	-0.0878879	-0.00581197	-0.0862095	-0.126206	-0.0216568	-0.0554461	0.00892827	-0.0260915	-0.0280746	-0.115529	-0.0549925	-0.115085	-0.095877	-0.0222203	-0.0101486	-0.0474129	-0.0122932	0.0200477	-0.00916898	-0.0384415	-0.0347972	0.101808	-0.0199864	0.0851023	-0.0475202	0.126445	0.0221411	-0.0820661	-0.00696885	-0.0483205	-0.0380152	0.0438056	0.269453
TOP_2.151_611.145_611.1451	0.112393	0.205947	0.0618215	0.335746	0.168548	-0.10886	0.0591752	-0.0105345	0.159562	0.184919	-0.0411907	0.0715455	-0.0938184	0.122927	0.00665468	0.292642	0.135671	0.135531	0.205947	0.393488	-0.0071836	0.10767	0.141391	-0.269638	-0.0725122	0.142322	0.127061	0.315513	0.290107	-0.0175628	-0.0465224	0.0426646	0.048916	-0.0411907	-0.0251599	-0.0202611	-0.0209146	-0.0535491	-0.0298372	-0.162821	-0.106281	-0.0475562	-0.00297647	0.206487	-0.0197503	-0.184856	0.0226205	-0.0804946	-0.0394458
TOP_2.611_312.095_312.095_	0.550269	0.129455	0.0411218	0.297286	0.194154	-0.0911665	0.211798	-0.0335632	0.370522	0.650636	0.218645	-0.0520468	-0.0938463	0.551833	0.168034	0.440005	0.274833	0.26399	0.129455	0.502603	-0.062029	0.0463786	0.0501955	0.0502163	0.27081	0.677796	0.0571012	0.489104	0.149006	-0.0594116	-0.116038	-0.0968406	-0.0256253	0.218645	0.237567	0.148382	0.0670776	-0.109498	0.231525	-0.0925876	0.330986	0.0632545	0.1417	0.376842	0.0753786	-0.000658279	0.0384645	0.0305511	-0.112999
TOP_2.611_366.014_366.0142	0.543117	0.0879237	0.0082495	0.282729	0.174586	-0.118589	0.174347	-0.0224967	0.3223	0.603161	0.207121	-0.0943478	-0.0931497	0.516233	0.194775	0.439259	0.257944	0.217281	0.0879237	0.433452	-0.0452691	-0.0282075	0.0106043	0.146429	0.267481	0.66872	0.0384115	0.471574	0.135635	-0.0855097	-0.103333	-0.126907	-0.0523568	0.207121	0.221191	0.117456	0.0448956	-0.11702	0.199049	-0.0772623	0.309421	0.0609014	0.1839	0.374903	0.0474335	0.0460189	0.0964481	0.0805228	-0.0316645
TOP_2.648_337.044_337.0444	-0.0346294	-0.0320449	-0.00112564	-0.0588311	-0.0339511	-0.0187413	0.0392269	-0.00368364	0.126563	-0.0463567	-0.0385489	0.0124215	-0.004441	-0.00322298	0.0307683	0.02044	-0.0331301	-0.0325853	-0.0320449	-0.0546683	0.0387781	-2.57114e-05	-0.00822053	-0.0465178	0.00732204	-0.0463406	0.013603	-0.0320076	-0.0318337	0.132368	-0.00787152	-0.0106478	0.039294	-0.0385489	0.0648592	0.109678	-0.0289983	0.0798668	0.0828065	0.00495364	0.0715668	0.0853959	-0.0367062	-0.045343	0.182092	0.0191231	0.10311	0.108758	-0.0142018
TOP_2.712_350.071_350.0717	0.435779	0.154161	0.0454263	0.150037	0.106988	-0.0146983	0.309914	-0.0573854	0.399226	0.599594	0.192892	0.0506707	0.095464	0.535092	0.2688	0.505667	0.152996	0.284846	0.154161	0.474471	-0.0719904	0.0578218	0.0891541	0.0302545	0.341845	0.476232	-0.0188969	0.398011	0.0137777	-0.0157104	-0.0891513	-0.0696416	0.0390431	0.192892	0.341066	0.252239	0.173332	0.0746897	0.339952	0.0899779	0.416616	0.0848624	0.135778	0.401238	0.10172	0.0175787	-0.0477934	0.165544	0.135903
TOP_2.714_565.176_565.1761	0.313883	-0.0248723	-0.0158154	-0.0728534	0.0676802	0.0937334	0.180473	0.0245829	0.456587	0.390762	0.092035	0.0508367	-0.00638586	0.261899	0.0404164	0.0986759	0.0100787	0.114775	-0.0248723	0.0734	-0.0146783	-0.0659124	0.00880885	-0.011077	0.154458	0.0985506	-0.0423817	0.0291054	-0.0899038	0.0117359	0.0131896	-0.0501438	0.0323941	0.092035	0.188174	0.162991	-0.0110878	-0.0250623	0.177398	0.0302934	0.166525	0.0687204	0.088749	0.020793	0.003055	0.0325236	-0.0588247	0.138643	0.287739
TOP_2.871_444.137_444.1373	0.184119	0.158423	-0.00580578	0.0562033	0.0356907	-0.032929	0.0450755	-0.0189726	0.078377	0.166209	0.112217	-0.100177	-0.065177	0.186159	0.0637658	0.34796	0.152039	0.171286	0.158423	0.484867	0.0337933	-0.0101232	-0.0374166	-0.0759864	0.0459726	0.154584	0.057967	0.130859	0.079254	-0.0473329	-0.0604281	-0.000726204	-0.0990749	0.112217	-0.00671557	-0.0373176	-0.000447348	-0.0747859	-0.0660724	-0.149552	-0.0555337	-0.0593433	0.152749	0.398902	-0.135798	-0.130297	-0.073824	-0.144047	-0.0163294
TOP_2.93_191.019_191.0190.low.intensity.	0.0465277	0.149296	0.0761345	0.113074	0.00487683	0.10784	0.094337	0.00365683	0.0780942	0.0560704	0.0312818	0.0873743	-0.0362548	0.132183	0.0289334	0.187302	0.00405588	0.115804	0.149296	0.293958	-0.0309744	0.181518	0.067054	-0.0862659	-0.0160918	0.0797616	0.0553141	0.0844559	0.0824174	0.00436494	0.00559503	0.190961	0.0823067	0.0312818	0.0418591	0.0194774	0.0222043	0.0268613	0.0460426	-0.0251282	0.0251189	0.117086	0.0502158	0.122004	0.0292068	-0.0356056	-0.0338265	0.00234723	-0.0671363
TOP_3.131_536.113_536.113	0.290051	0.0522919	0.0204595	0.0326109	0.117788	0.00652652	0.097103	0.0600546	0.203328	0.137083	0.191286	-0.185117	-0.0537186	0.208315	-0.0264508	0.183966	0.175279	0.0321813	0.0522919	0.337121	-0.0157097	-0.116302	-0.0916345	-0.103605	0.157977	0.161522	0.050534	0.0755007	0.124008	-0.00740797	-0.0351457	0.0780398	-0.143614	0.191286	0.0529621	0.047589	-0.000621293	-0.037504	0.00433811	-0.101405	-0.000122979	-0.0327001	0.0507921	0.105601	-0.139113	-0.0892812	-0.0325582	-0.119673	-0.0300532
TOP_3.197_164.07_164.0707	0.328869	0.0433175	0.0790895	0.0834085	0.0570902	0.0691169	0.225099	-0.0499448	0.245675	0.428638	0.0215669	0.185812	0.157743	0.352507	0.160204	0.284459	0.189158	0.090848	0.0433175	0.212429	-0.0838397	0.0215602	0.261002	0.227099	0.214899	0.264434	0.00875292	0.246662	0.0085378	0.0302299	-0.0686212	-0.0647921	0.157763	0.0215669	0.338693	0.232446	0.136092	0.123746	0.260607	0.243073	0.3857	0.109747	0.200165	0.201402	0.0904212	0.15685	-0.0692662	0.25706	0.00227625
TOP_3.468_378.134_378.1342	-0.0955225	0.00806731	-0.10752	-0.210709	-0.0844764	0.065624	0.0684419	-0.11491	0.00244815	-0.139306	0.0469991	-0.0152403	0.345524	-0.00196613	0.0458986	0.14992	-6.45697e-05	0.00763727	0.00806731	0.0268623	-0.0341302	-0.147285	-0.0735889	-0.103152	0.0263622	-0.203739	-0.065915	-0.275845	-0.126881	0.0202328	-0.104159	0.0720389	-0.0222009	0.0469991	0.150821	0.247952	0.176123	0.313454	0.180642	0.26237	0.0735943	0.154648	0.0832214	-0.033698	-0.135331	-0.0813967	-0.0272263	-0.0385061	0.230648
TOP_3.797_310.115_310.116	0.458915	0.00593642	0.41213	0.0145718	-0.00683699	-0.00856726	0.630888	0.20846	0.476923	0.477739	0.11819	-0.154648	0.130982	0.513463	0.166823	0.374436	0.124069	0.160375	0.00593642	0.226951	0.16653	-0.136931	-0.0536668	0.228605	0.468517	0.498678	0.148372	0.123024	0.0523678	0.448248	0.127077	-0.166118	0.164175	0.11819	0.316133	0.297359	0.146483	0.0859823	0.337011	0.102858	0.403225	0.150282	0.304415	0.208453	-0.0327766	0.00494103	0.0296909	0.272374	0.0704771
TOP_4.043_341.091_341.0912	-0.018115	0.0900901	-0.0412691	0.108639	0.015734	-0.0511489	-0.0158272	-0.0473238	-0.0701311	0.0674904	-0.100894	-0.0896818	-0.0434726	0.0212712	0.23753	0.156316	-0.0538973	0.168584	0.0900901	0.128156	-0.00753047	0.0160051	-0.0576707	-0.0201528	-0.0294458	0.157414	-0.0635762	0.157766	0.0234301	-0.0373496	-0.0204142	-0.0798857	0.00753029	-0.100894	-0.0258888	-0.0500067	0.115883	-0.0684548	-0.0184295	-0.074611	-0.00609603	-0.0482392	-0.0427757	0.254002	-0.0298262	-0.0700158	-0.0155602	-0.00803654	-0.0556901
TOP_4.043_341.091_341.0912.1	-0.016415	0.0912362	-0.041441	0.109628	0.016153	-0.0523257	-0.0147671	-0.0474347	-0.0690626	0.0708057	-0.100828	-0.0910408	-0.0444835	0.0246959	0.23962	0.160409	-0.0520566	0.170629	0.0912362	0.13155	-0.00731953	0.0153374	-0.0570744	-0.0178576	-0.028177	0.162138	-0.0631107	0.160197	0.0234525	-0.0375782	-0.0208535	-0.0814067	0.00652607	-0.100828	-0.0245593	-0.0494615	0.115666	-0.0694123	-0.0169993	-0.075538	-0.00430177	-0.0469157	-0.0383107	0.257175	-0.0295007	-0.0699915	-0.0151247	-0.00637195	-0.0567847
TOP_4.229_503.141_503.1409.	-0.202174	0.00358661	0.000467001	0.0871626	-0.0209056	0.107654	-0.0643707	-0.0953228	0.0160632	0.0850312	-0.138777	0.312978	-0.0438314	-0.0755335	0.006884	-0.071798	-0.0720247	0.0438255	0.00358661	-0.152152	-0.0339711	-0.0387269	0.148577	0.00212778	-0.0689096	-0.0987333	0.0179509	0.0215527	0.0267889	0.058801	-0.0645959	-0.0649166	0.166774	-0.138777	0.159717	0.124722	-0.0819885	-0.0178698	0.138988	0.0631474	0.123344	0.0938794	0.02661	-0.0156134	0.0320869	0.0462666	-0.0640119	0.213705	-0.0416113
TOP_4.229_503.141_503.1409..1	-0.170699	-0.0123041	-0.0109659	0.0819047	-0.0164745	0.0203668	-0.0118913	-0.0832219	0.105322	0.112334	-0.122972	0.24821	-0.0143496	-0.00793238	0.0553153	-0.00976833	-0.0423027	0.0779255	-0.0123041	-0.1209	0.000882692	-0.0887706	0.0814856	0.128226	-0.027052	0.00652664	0.0449504	0.0274978	0.033144	0.104536	-0.0608583	-0.103201	0.150417	-0.122972	0.244568	0.203048	-0.0121262	0.029857	0.216382	0.078574	0.20654	0.17042	0.190821	0.035119	0.00646689	0.0762987	-0.0405207	0.253327	-0.0363302
TOP_4.237_443.177_443.1772	0.246579	-0.00143639	-0.016897	-0.0246901	0.0105235	0.063061	0.23341	-0.0349613	0.272415	0.454528	0.0712023	0.114789	-0.0415484	0.420992	0.0581751	0.220634	0.0869008	0.0941613	-0.00143639	0.0829491	-0.0349571	-0.0511412	0.118818	-0.0637608	0.160717	0.119797	-0.0129006	-0.0391883	-0.0524317	-0.0189811	-0.031667	-0.130555	0.160527	0.0712023	0.15494	0.154193	0.0359192	-0.0602873	0.256229	-0.0230842	0.169879	0.121049	0.0324046	0.0449575	0.0430941	-0.0534132	-0.0539885	0.101506	0.00736413
TOP_4.698_327.108_327.1086	0.468944	0.0779658	0.0214475	0.0779404	0.071017	-0.0263211	0.165156	0.0460501	0.172291	0.357826	0.22466	-0.132873	0.00706192	0.362405	0.0237721	0.33872	0.0249693	0.142575	0.0779658	0.563601	0.163953	-0.00767446	-0.0849827	-0.00463919	0.148513	0.345724	0.00330676	0.249697	0.0454539	0.0638423	-0.0333701	0.011813	-0.142542	0.22466	0.131592	0.106202	0.0885156	-0.00245635	0.0672505	-0.0334791	0.143532	0.011515	0.100714	0.402324	-0.0815737	-0.0394361	-0.0622688	-0.00324356	-0.0312948
TOP_4.978_365.145_365.1454	0.0221297	-0.135463	0.0514698	-0.100452	0.0682657	0.107768	0.01539	0.179305	-0.0693795	-0.0245672	-0.027732	0.0901929	-0.0189899	-0.0528388	-0.134394	-0.0489354	0.126151	-0.150526	-0.135463	-0.141456	0.127287	0.0592576	0.0840759	0.0742119	0.112467	-0.0261153	-0.0150533	-0.0797557	-0.0534914	0.0769708	0.186175	-0.0531893	0.101708	-0.027732	0.0112779	-0.0339233	-0.0203544	-0.0101547	-0.0566035	0.113939	-0.0286579	-0.045614	0.0655099	-0.109179	-0.073529	0.0770329	0.0755856	0.0765953	0.085503
TOP_5.053_293.124_293.1243	0.100798	0.273366	0.0158336	0.233886	0.142715	-0.0351952	0.0554175	-0.0679823	0.164951	0.195847	0.0202188	-0.00199584	-0.0405516	0.148609	0.0428723	0.064444	0.239572	0.0028891	0.273366	0.145675	-0.0681861	0.0530523	0.0700192	-0.0956975	0.15774	0.157955	0.137034	0.196175	0.302933	-0.0815752	-0.114193	-0.0586872	0.0144409	0.0202188	-0.0200572	-0.0158977	0.0349742	-0.0448214	0.0322934	-0.0739153	-0.0131343	0.0388737	0.10506	0.0487622	0.0758882	-0.18663	-0.0883048	0.0029404	0.0816064
TOP_5.077_357.119_357.1191_1	0.350799	0.0638008	0.0165144	0.0523866	0.0775418	0.00853624	0.176166	0.0423638	0.152398	0.244743	0.189314	-0.125548	0.0966361	0.311559	0.0441997	0.331679	0.0493347	0.0856285	0.0638008	0.554599	0.170965	-0.0170879	-0.0734227	-0.0199462	0.197296	0.268436	0.000921051	0.213428	0.0425237	0.0838497	-0.0252546	0.0297706	-0.130218	0.189314	0.128456	0.128823	0.149702	0.0774971	0.0520278	0.0572157	0.120538	-0.00680945	0.0881622	0.356396	-0.0665075	-0.0446259	-0.0738006	-0.00403806	0.0428847
TOP_5.099_431.119_431.1193	0.417309	0.104172	0.505632	0.05904	0.0494872	-0.0389054	0.586698	0.0324199	0.405366	0.324403	0.17033	-0.103817	-0.0413757	0.497139	0.131229	0.485173	0.0482878	0.158063	0.104172	0.463041	0.0558071	-0.0103381	-0.0467228	0.00951044	0.230761	0.362217	0.169327	0.163483	0.0729126	0.448186	-0.0351736	-0.0534501	0.175788	0.17033	0.200576	0.157845	0.0507556	-0.0567953	0.238347	-0.0964976	0.19677	0.0871159	0.0862487	0.282527	0.0251146	-0.00324218	0.062892	0.144491	-0.0139778
TOP_5.121_433.207_353_433.20_lost	0.134841	-0.186709	-0.0188995	0.081287	0.0898617	-0.105681	-0.0556942	-0.0250936	0.0164409	0.173223	-0.0472842	0.00265205	-0.0363349	-0.00322616	0.199164	0.0899777	-0.0042657	0.0566101	-0.186709	-0.115938	-0.0541071	-0.112378	0.00616736	0.0978879	-0.0489284	0.06459	-0.0465204	0.125668	-0.0298897	-0.0515309	-0.0562337	-0.0172865	-0.00291425	-0.0472842	0.0885474	0.00708198	-0.102571	-0.078541	0.0334709	0.00908265	0.0836203	0.0709613	0.0281481	0.0219308	0.0330744	0.139689	0.0887633	0.12014	-0.0104149
TOP_5.155_505.192_505.1931	0.0958197	0.526991	0.0615804	0.320658	0.0920317	-0.139729	0.136242	-0.0454344	0.0653951	0.183074	0.0177631	0.0401282	-0.0686329	0.294232	0.386709	0.484236	-0.0326548	0.485713	0.526991	0.651422	0.0159863	0.0588246	0.0692748	-0.11126	-0.00794386	0.266029	0.0488176	0.356762	0.189	-0.0223479	-0.0487516	0.0503581	0.0364007	0.0177631	0.0666044	0.0289363	0.052767	-0.0158158	0.0721937	-0.164205	0.0782245	0.0510757	0.0513397	0.569066	0.0433421	-0.0584529	-0.114901	-0.0918369	-0.05476
TOP_5.197_425.167_425.167	0.110504	-0.0302792	-0.0557403	0.0443998	0.040903	0.0121113	-0.0109753	-0.0204535	0.0467756	0.0816323	0.108124	-0.0988022	-0.0706873	0.126527	-0.115587	0.110819	0.139598	0.00637888	-0.0302792	0.1959	-0.0326519	-0.0842236	-0.131641	0.132478	0.111904	0.158821	0.13267	0.0395326	0.140946	-0.0592361	-0.0931628	0.0395456	-0.115627	0.108124	0.0471967	0.0151566	-0.0602892	-0.107869	0.0203278	-0.0773273	0.0525401	0.0500193	0.195278	0.0234682	-0.00353906	-0.0588467	-0.0581387	-0.0503503	0.0470879
TOP_5.248_457.192_457.193	0.169529	0.00881562	-0.00649096	-0.0433357	-0.029225	0.116333	0.288737	-0.029935	0.358179	0.440044	0.0614651	0.115277	0.0275002	0.382598	0.111198	0.199744	0.0453279	0.152019	0.00881562	0.0775863	-0.031821	-0.071804	0.118457	-0.00196937	0.16175	0.146625	-0.0169472	-0.0282947	-0.0794296	0.007958	-0.0263897	-0.110925	0.125069	0.0614651	0.2614	0.253689	0.0357426	-0.0171994	0.352763	0.0453699	0.268457	0.200186	0.0992463	0.0537825	0.079264	-0.0280178	-0.0713633	0.159929	0.117034
TOP_5.248_457.192_457.193.1	-0.0585328	-0.0275563	0.144779	0.0897785	0.036035	0.0122515	0.0606624	-0.0181811	-0.0177877	-0.0234372	-0.0441566	0.153827	-0.0119291	-0.0762293	-0.0262026	0.0503889	-0.00795473	-0.0428706	-0.0275563	-0.0472172	-0.0162192	0.161774	0.179421	-0.0878926	-0.098039	-0.0902669	0.052756	0.0540711	0.159143	0.0802688	-0.00984646	0.00244519	0.145898	-0.0441566	-0.0479919	-0.0305157	-0.00787635	0.0188691	-0.0381517	-0.00350766	-0.0922133	-0.0422824	-0.0415886	-0.0763137	0.143317	-0.0558405	0.0294319	0.0493271	0.023257
TOP_5.279_593.245_593.2457	0.225033	0.184945	0.0191992	0.156307	0.0476356	-0.0447235	0.0414628	0.0116999	0.060484	0.0965331	0.0300634	-0.0171541	-0.0515008	0.165522	-0.00678023	0.2422	0.167116	0.0159368	0.184945	0.407815	0.105411	0.0983345	0.0464731	-0.0611956	-0.0915452	0.0802625	-0.0308512	0.158682	0.0966241	-0.0182817	-0.0331721	0.0341094	-0.0393932	0.0300634	0.00371279	0.00318803	0.0214925	-0.0574561	-0.0163844	-0.0648096	-0.000434345	-0.00234226	0.0341462	0.20652	-0.0206935	-0.0312575	0.0152591	-0.0978369	0.0319515
TOP_5.398_593.245_593.2459	0.31517	0.11663	0.00301296	0.229119	0.0855468	-0.127622	0.0213346	0.024322	0.0648164	0.307713	-0.0216635	-0.0625269	-0.0228301	0.197738	0.0783145	0.221	0.125236	0.0585441	0.11663	0.211869	0.0931183	-0.06628	0.0677937	0.0298957	0.0743905	0.317365	0.117202	0.278322	0.158419	-0.0143498	-0.0176355	-0.0678131	-0.0530169	-0.0216635	0.0250981	0.00574586	0.0681223	-0.040409	-0.00384879	-0.0398478	0.0766062	0.0322272	0.0820483	0.261682	-0.0104688	-0.0936138	-0.0544168	0.0640994	-0.069678
TOP_5.524_335.135_335.1351	-0.262145	0.342794	0.0111909	0.264573	0.0938014	-0.051688	-0.120545	-0.152828	-0.1831	-0.0284206	-0.273508	0.217769	-0.131882	-0.131955	0.204425	0.139755	-0.0215229	0.139211	0.342794	0.0910879	-0.107419	0.25332	0.171349	0.00851742	-0.10746	0.123181	0.0241884	0.256569	0.157026	-0.120772	-0.0857813	-0.102963	0.107176	-0.273508	-0.108856	-0.17838	-0.000797856	-0.0912809	-0.122048	-0.0864364	-0.10848	-0.0784385	0.00631598	0.31677	0.102387	0.0438993	0.0188076	0.116091	-0.060719
TOP_5.613_343.14_343.1401	0.306986	0.245932	-0.0127635	0.0144944	0.0285566	-0.0580992	0.245242	-0.00497126	0.189876	0.334322	0.358141	-0.242441	-0.0540371	0.549697	0.280939	0.56728	-0.0291	0.479435	0.245932	0.750109	0.0590529	-0.0612608	-0.196691	0.02975	0.301681	0.418976	-0.0361249	0.190339	-0.030254	0.0265006	-0.0419597	0.0175234	-0.168082	0.358141	0.239284	0.131844	0.0772468	-0.0305529	0.254532	-0.124631	0.254228	0.0724146	0.14712	0.524234	-0.0892405	-0.0971355	-0.140074	-0.0410432	-0.00832956
TOP_5.613_389.145_389.1458	0.323264	0.231931	0.00146294	-0.00252826	0.0203328	-0.0313295	0.238597	0.0211072	0.185817	0.311712	0.35904	-0.235004	-0.0510316	0.541643	0.235614	0.490605	-0.0125112	0.478404	0.231931	0.745004	0.0613887	-0.0273911	-0.182883	0.0104307	0.291314	0.368694	-0.0317555	0.180285	-0.0482542	0.0300162	-0.0264373	0.0405685	-0.156983	0.35904	0.225946	0.115856	0.0559728	-0.0134287	0.228867	-0.116883	0.245922	0.0620328	0.123886	0.491137	-0.0903006	-0.0878089	-0.154371	-0.0666922	-0.0158846
TOP_5.671_373.15_373.1506	0.453646	-0.057472	0.0657898	-0.0221234	0.0179411	-0.034102	0.17792	0.0416707	0.192009	0.319377	0.265281	-0.179168	-0.0205972	0.330721	-0.0582428	0.217916	0.101667	0.112576	-0.057472	0.305012	-0.0135875	-0.0127742	-0.106623	0.0523385	0.175797	0.321226	0.0146898	0.0951165	-0.0206499	0.0381466	-0.0370302	-0.0018725	-0.0938123	0.265281	0.162604	0.114579	0.0301364	-0.0262239	0.111688	-0.0481343	0.187595	0.0474585	0.134068	0.19252	-0.0718026	0.00407504	-0.0136276	0.00293419	-0.0840866
TOP_5.808_427.182_427.1823	-0.00601361	-0.0421648	-0.00534825	-0.0140389	0.0178082	-0.035168	0.251661	-0.0316709	0.0133946	-0.008561	-0.109321	0.0475804	0.715538	0.0184915	-0.0175076	-0.00943441	-0.0476854	-0.0399294	-0.0421648	-0.0766074	-0.0186653	-0.0201775	0.082855	-0.0514631	-0.0305826	-0.0620806	-0.010707	-0.000231398	-0.0554208	0.0934595	-0.0216962	0.0326915	0.0337661	-0.109321	0.27521	0.449095	0.491719	0.625175	0.271707	0.598006	0.320672	0.257127	-0.0345307	-0.0580758	0.0593031	0.0702552	-0.0216826	0.0863598	-0.0270025
TOP_5.839_321.155_321.1556	0.0796353	0.192264	0.280765	0.565725	0.184529	-0.0774699	0.154032	-0.0312213	0.331067	0.24904	-0.24654	0.528289	-0.0145799	0.196595	-0.0157641	0.0868265	0.0188139	0.10345	0.192264	0.0947379	0.0308503	0.300549	0.424514	-0.0720482	-0.0693337	0.153467	0.264402	0.487595	0.416301	0.313017	-0.0400157	-0.014008	0.393085	-0.24654	0.403727	0.37106	0.0241606	0.101889	0.353943	0.105829	0.383473	0.285276	-0.0736254	-0.0137953	0.242256	0.15974	0.0300655	0.288367	0.0187412
TOP_5.839_321.155_321.1556.1	0.0842887	0.00659536	0.622409	0.0115616	-0.0209896	0.0387337	0.526916	0.0230083	0.216154	0.0591989	-0.0492484	0.0374606	-0.00318362	0.137453	-0.0200498	0.123499	0.00497161	-0.0120351	0.00659536	0.044837	0.399596	0.0336202	0.00519289	0.0115857	0.0797103	0.0308086	0.17915	0.0943038	0.0259579	0.607871	-0.00566771	-0.0299543	0.290356	-0.0492484	0.0144676	0.0353747	0.0334668	0.0194513	0.0601867	-0.00873922	-0.00801093	0.0198401	0.0623713	0.0321927	-0.0450881	-0.0392004	-0.0113735	0.228168	0.0836323
TOP_5.994_491.141_491.1414	-0.0649709	0.187355	0.103676	0.599581	0.198814	-0.102735	0.00319494	-0.0783733	0.00767228	0.295417	-0.336252	0.444048	-0.0846256	-0.020047	0.0558426	0.0665729	0.125049	0.0453957	0.187355	0.0762791	-0.0886682	0.262587	0.442082	-0.0811701	-0.0774334	0.254708	0.254165	0.574539	0.424512	-0.110961	-0.0526344	-0.131416	0.31447	-0.336252	0.0404965	-0.0434454	-0.00373535	-0.0241414	0.0141354	-0.0140424	0.0932947	-0.0625546	-0.0347417	0.134263	0.212065	0.113535	0.213591	0.272711	0.0166229
TOP_6.012_355.103_355.1038_2	0.192097	0.132203	0.15766	-0.00837432	0.0159134	0.019179	0.321774	0.0123712	0.172343	0.430568	0.139503	0.0166381	0.19352	0.386756	0.303933	0.22068	0.0440071	0.222256	0.132203	0.314902	0.0167376	-0.0716713	0.0456281	0.458126	0.22386	0.264719	0.137982	0.213852	0.0161912	0.13972	0.00152882	-0.0440858	0.127264	0.139503	0.391787	0.259175	0.218019	0.155405	0.319059	0.286438	0.606856	0.0650868	0.195676	0.253701	0.0114713	0.338349	-0.0741257	0.153049	-0.0505148
TOP_6.063_337.15_337.1509_2	-0.219126	0.184393	-0.0122284	0.109067	0.0612281	0.000641745	-0.0798165	-0.105311	-0.157417	-0.0148314	-0.174683	0.145018	-0.065934	-0.140353	0.153626	0.118316	-0.060644	0.0902933	0.184393	0.0518806	-0.0582941	0.173714	0.117543	-0.0273991	-0.0363558	0.0343973	-0.0565552	0.149996	0.0194668	-0.082688	-0.0441715	-0.0694856	0.0826298	-0.174683	-0.0665562	-0.119811	0.0871654	-0.0582988	-0.0976423	-0.0123447	-0.0574605	-0.0576775	0.0168156	0.333954	0.0879813	0.00720388	-0.0470046	0.104688	-0.0455523
TOP_6.128_385.114_385.1146	0.00603776	0.0796441	0.00312876	-0.0239693	-0.0664293	0.162515	0.0155174	-0.0135734	-0.0345441	0.0677072	0.0816928	0.0840216	-0.0128966	0.0474278	-0.0930836	-0.0163992	-0.0884766	0.0107465	0.0796441	0.102576	-0.0155547	0.124833	0.051326	-0.164404	0.0100301	-0.1421	-0.0845891	-0.0591196	-0.00497379	-0.0288739	-0.00681469	0.0523773	-0.00181509	0.0816928	0.00181046	-0.00738786	0.0440433	-0.0314958	-0.00280443	0.00514792	0.035314	-0.00828387	-0.131767	-0.0391091	-0.0121673	-0.0336669	-0.0629854	0.00417739	0.0278429
TOP_6.128_385.114_385.1146.1	0.524902	0.0202403	0.117266	-0.0604858	0.0478031	-0.0366203	0.396214	0.107433	0.312098	0.524349	0.362957	-0.155985	0.0742699	0.594096	0.233282	0.445894	0.0193068	0.25514	0.0202403	0.440267	0.0614044	-0.172121	-0.114619	0.220366	0.382932	0.457611	0.0305871	0.15677	-0.0695475	0.164798	0.0655058	-0.0575721	-0.0179188	0.362957	0.390493	0.282805	0.144281	0.066088	0.408376	0.0633948	0.483815	0.136768	0.18916	0.337492	-0.0125731	0.09811	-0.0870575	0.144973	-0.0240864
TOP_6.217_339.166_339.1662	0.103263	-0.082886	-0.0152401	-0.0310232	-0.00785283	0.00218881	0.369268	-0.0129387	0.211565	0.178098	0.000945479	-0.029212	0.653516	0.102983	0.00989513	0.0422061	-0.0835188	-0.0183191	-0.082886	-0.0241419	-0.0108908	-0.0724945	0.0204827	-0.00374913	0.147662	0.0296706	-0.0302779	0.0228004	-0.0581993	0.109947	-0.0164481	-0.00723618	-0.00782946	0.000945479	0.371528	0.514086	0.393609	0.515479	0.442837	0.556743	0.474896	0.260164	0.0449938	-0.0189316	0.00285665	0.067836	0.0184196	0.122624	0.076295
TOP_6.241_307.14_307.1401	0.315836	-0.0494904	0.0541673	0.153261	0.138578	-0.0568983	0.183288	0.00877227	0.174809	0.395902	0.15155	-0.104795	-0.0481877	0.393809	0.118403	0.218148	0.13826	0.206724	-0.0494904	0.197169	-0.0397321	-0.00929712	-0.0344221	0.0819074	0.261294	0.462968	-0.0305063	0.228895	0.0112556	-0.00908121	-0.0269081	-0.128951	-0.0870914	0.15155	0.200638	0.104219	0.00815104	-0.0597659	0.195649	-0.0522595	0.22063	0.115298	0.118184	0.218551	0.00308303	-0.123055	0.0335899	0.207339	-0.0392672
TOP_6.241_307.14_307.1401.1	-0.0299269	-0.0942201	-0.000944172	0.0415236	-0.0613964	0.107721	-0.0867395	-0.0410315	-0.0374871	-0.0738625	-0.0691187	0.133785	-0.0338901	-0.0621766	-0.160788	-0.0309997	0.0909016	0.00452741	-0.0942201	-0.125936	-0.0486645	-0.0308108	0.0782559	-0.105792	-0.103127	-0.176208	0.109229	-0.00452073	0.0266197	0.00687278	-0.0645969	0.0148639	0.104464	-0.0691187	-0.0377734	-0.0200597	-0.109674	-0.0115505	-0.0399804	-0.067074	-0.131434	0.0349656	-0.0248998	-0.160755	-0.00585511	-0.0106368	0.00445677	-0.0319916	-0.0227946
TOP_6.25_495.198_495.1986	0.0699904	0.128646	-0.00757487	-0.0215362	0.0403603	-0.0575424	0.111784	-0.0334549	0.0955786	0.167355	0.0499173	-0.0841525	-0.0186475	0.325878	0.170867	0.277679	-0.051455	0.320952	0.128646	0.326716	-0.000209577	-0.0918602	-0.102839	0.13462	0.14759	0.227124	0.0126252	0.0701325	-0.0528637	0.0590504	-0.017504	-0.0381911	-0.0609061	0.0499173	0.249091	0.166346	0.00123392	0.0280213	0.308561	-0.0261356	0.260107	0.0801754	0.10674	0.257646	0.0487001	-0.00211621	-0.0201318	0.0913377	-0.0102809
TOP_6.25_495.198_495.1986.1	0.0611417	0.133267	0.00257694	0.0743574	0.0563672	-0.0653855	0.0952577	-0.040211	0.104243	0.166911	0.0392131	-0.0175243	-0.0313307	0.302635	0.152228	0.267287	-0.0460635	0.288209	0.133267	0.332545	-0.000971783	-0.0288983	-0.0627755	0.0943253	0.135705	0.244478	0.0228728	0.129675	0.00194449	0.07164	-0.0254116	-0.0423493	-0.0572766	0.0392131	0.265674	0.19504	0.00286365	0.0442006	0.309349	-0.0269588	0.270498	0.0916456	0.0782415	0.248497	0.0928103	-0.0186897	-0.0449739	0.136162	-0.0232551
TOP_6.339_403.161_403.1613	0.389258	-0.0298295	0.0459768	-0.0895108	-0.0530412	0.0331361	0.251558	0.0545593	0.247655	0.258848	0.255589	-0.125528	0.239805	0.246964	0.0124239	0.195992	0.0400467	0.050514	-0.0298295	0.287986	0.111519	-0.028902	-0.113567	0.0182334	0.172498	0.218501	-0.00615809	0.0719731	-0.068747	0.207076	-0.0191009	0.00562247	-0.0771032	0.255589	0.335398	0.356303	0.114167	0.219679	0.327871	0.21847	0.35854	0.172154	0.108175	0.165763	-0.0888411	0.0107104	-0.0492969	0.209071	0.00439528
TOP_6.382_365.181_365.1818	0.182466	0.241003	0.703528	0.341494	0.113694	-0.0340195	0.572287	0.000535956	0.291099	0.408021	-0.173689	0.294637	-0.00502268	0.259642	0.0574085	0.24036	0.0190131	0.166624	0.241003	0.185864	-0.00715856	0.236317	0.271715	-0.0118696	0.113724	0.248406	0.268948	0.439854	0.289628	0.43622	0.000631313	-0.0489725	0.488986	-0.173689	0.106984	0.0456099	0.0473503	0.0242697	0.129339	0.0337181	0.148674	-0.0466392	0.0523105	0.185593	0.234533	0.0070543	-0.0598958	0.272127	0.0725398
TOP_6.432_787.267_787.2681	0.417334	-0.0321147	0.0977193	-0.00948371	-0.0513924	-0.0621479	0.169794	0.0292302	0.14818	0.234418	0.198701	-0.15184	-0.0490177	0.315118	-0.00923039	0.306258	0.0652879	0.071388	-0.0321147	0.334079	0.00953837	-0.0576572	-0.0850628	-0.100697	0.0487104	0.226766	-0.083783	0.104539	-0.0560175	0.0916711	-0.0207869	0.0320343	-0.131257	0.198701	0.0826712	0.0798094	0.0430687	-0.0515823	0.0652291	-0.11088	0.0277077	0.0171771	-0.012206	0.226409	0.0923731	-0.0953477	-0.0110312	-0.0112909	-0.107535
TOP_6.663_391.161_391.1614	0.102075	-0.0493833	0.617197	0.0139355	0.0748419	0.0899795	0.485052	0.073498	0.167786	0.197312	-0.133921	0.325408	-0.0164022	0.111645	-0.0292435	0.0523116	-0.0244886	-0.00684447	-0.0493833	-0.111302	0.0386332	0.130203	0.335215	0.0806738	0.0299202	-0.010983	0.199244	0.0234398	0.0720112	0.433134	0.0718345	-0.0102947	0.525272	-0.133921	0.0629335	0.0280265	-0.0545842	0.0613279	0.0843003	0.112923	0.0475558	-0.0543592	0.0128121	-0.132116	0.170504	0.0801245	-0.037562	0.214665	0.0679749
TOP_6.921_499.085_499.0861	-0.00769303	0.1928	0.0676979	0.169428	0.0262442	-0.115317	-0.015216	-0.0359011	0.00516606	-0.00146739	-0.112028	0.0977781	-0.0436888	0.000653312	0.307823	0.109743	-0.0317872	0.000613868	0.1928	0.0770774	0.00236976	0.117431	0.0121767	-0.0672738	-0.0925838	-0.0541355	-0.00772221	0.194471	0.0747229	0.00256982	-0.0237009	0.0923644	0.0727267	-0.112028	-0.0329953	-0.0796571	-0.0252895	-0.00183559	-0.0528067	-0.0820463	-0.0127347	-0.104211	-0.141378	0.100152	0.120317	0.0251282	-0.0664634	-0.0794887	-0.018202
TOP_6.994_245.092_245.0931	-0.0177101	0.0417604	0.0512622	0.170286	0.116197	-0.00397944	-0.0539831	0.225159	-0.0360945	0.00181884	-0.177242	0.324509	-0.0391343	-0.0870486	-0.0904268	-0.00197176	-0.0686755	-0.00962812	0.0417604	0.0412104	0.171779	0.185088	0.314502	-0.0892304	-0.124658	-0.152779	0.115573	0.150334	0.167094	0.107932	0.276629	-0.00969081	0.193325	-0.177242	0.110632	0.0551599	-0.0645776	0.0366379	0.0517048	0.0497563	0.0482381	0.0520687	-0.129146	-0.00566462	0.172387	0.0556642	0.00169752	0.0633163	-0.0148399
TOP_7.086_429.138_429.1381	0.165716	0.123998	0.0130205	-0.0703415	-0.0372696	-0.0135025	0.143904	0.266549	0.137031	0.215104	0.139044	-0.0830534	-0.0129049	0.269953	0.125972	0.177955	-0.0372635	0.181068	0.123998	0.216158	0.199527	-0.0991004	-0.0188532	0.0343691	0.247213	0.149046	0.0338479	0.0269539	-0.0328116	0.101098	0.282723	-0.0100737	-0.0454518	0.139044	0.135232	0.0892576	0.0823306	-0.00455943	0.242335	0.0122366	0.199372	0.0981072	0.0630859	0.197904	0.00384162	-0.0482794	-0.0984009	0.126414	-0.029846
TOP_7.214_407.192_407.1927	0.108653	0.263962	0.129916	0.601318	0.186168	-0.0908986	0.0476206	-0.0256214	0.11028	0.232633	-0.175081	0.35949	-0.0545668	0.0709535	0.03795	0.165621	-0.0150225	0.133279	0.263962	0.229041	-0.0695849	0.14516	0.338316	-0.170602	-0.0601407	0.283267	0.120346	0.435283	0.44877	-0.0783468	-0.0295728	-0.0187388	0.148304	-0.175081	0.00289474	-0.00156839	0.00147282	-0.0568443	-0.0220124	-0.0455631	0.0161937	-0.014012	-0.120361	0.0867733	0.167328	0.0039664	0.0041439	0.0601925	-0.0564196
TOP_7.214_407.192_407.1927.1	0.149669	0.16043	0.103756	0.477222	0.0194232	-0.0789263	0.0760362	-0.0228578	0.0341465	0.302474	-0.168829	0.295256	-0.0554741	0.182888	0.0902117	0.211357	0.0424332	0.16536	0.16043	0.267274	-0.0300248	0.224657	0.305008	-0.204756	-0.0802312	0.246295	0.0920412	0.4698	0.305023	-0.0523065	-0.0222138	-0.0461168	0.15932	-0.168829	0.0172909	0.00988568	-0.0279068	-0.00270057	0.0316685	-0.0856685	0.0745376	0.0958419	-0.0960834	0.199548	0.209824	-0.0488813	-0.0830819	0.160477	-0.0112787
TOP_7.238_471.187_471.1873_2	0.293502	0.196881	0.0672417	0.11662	0.0498602	-0.131421	0.25461	-0.0237549	0.247893	0.48522	0.201159	-0.0458276	-0.0390972	0.558135	0.246002	0.378524	0.0815744	0.314228	0.196881	0.4167	-0.0304342	-0.0700566	-0.096778	0.0991526	0.348958	0.506318	0.106768	0.196784	0.0726547	0.0353855	-0.0425483	-0.111767	0.0210808	0.201159	0.206757	0.123629	0.13379	-0.0160442	0.229244	-0.101596	0.268857	0.0498467	0.198116	0.37723	-0.0677392	-0.0322144	-0.15203	0.0298085	-0.0282964
TOP_7.281_579.266_579.2664	0.0249462	-0.16918	0.0147638	-0.0585774	-0.0341616	-0.0440383	-0.0306332	-0.0419206	0.0773617	-0.135679	-0.032191	0.126085	-0.0539754	-0.0647831	-0.0677137	0.0387482	0.113013	-0.0851833	-0.16918	-0.105704	0.0162085	-0.0259392	0.0411228	-0.052864	-0.162354	-0.0561544	-0.0300688	-0.0890885	-0.0383719	0.122818	-0.0348518	0.0183859	0.0296244	-0.032191	0.125744	0.168973	-0.157904	-0.0518449	0.128441	-0.00410528	-0.0421912	0.132709	-0.00335865	-0.15242	0.0236839	0.0324828	0.30043	0.083051	0.00326342
TOP_7.323_435.223_435.2238_1	0.220941	0.0167085	0.107652	0.0140283	0.100514	-0.0425729	0.145156	0.0114545	0.246136	0.136895	0.0959068	-0.0893804	-0.0213195	0.119647	0.0347782	0.195178	-0.0164543	0.0153031	0.0167085	0.0916409	0.0213296	-0.00320447	-0.0369105	-0.0131483	-0.0549315	0.0443824	-0.0341702	0.0386921	-0.0320213	0.12364	-0.00866825	-0.00782105	-0.0260424	0.0959068	0.0666221	0.0759149	0.00833879	-0.0149713	0.131922	-0.0285129	0.0977211	-0.0162109	-0.0277485	-0.00307293	0.0899408	-0.0601588	-0.0326897	-0.0435219	-0.0542581
TOP_7.343_315.013_315.0135	-0.108278	0.611029	0.166053	0.363956	0.097154	-0.200462	0.128568	-0.110241	0.0406993	0.0975437	-0.143415	0.149955	0.0246908	0.0684729	0.302253	0.297344	-0.0358045	0.260059	0.611029	0.26405	-0.0698395	0.163603	0.153098	-0.0720229	-0.0504391	0.113373	0.11891	0.393111	0.247744	0.0699724	-0.0675354	-0.0211326	0.198633	-0.143415	0.0383272	0.0275559	0.0808514	0.038342	0.0444789	-0.0670563	0.0963024	-0.055233	-0.0231888	0.378972	0.0936979	0.0392054	-0.0390479	0.00066962	-0.0153069
TOP_7.399_503.12_503.1201	0.347363	0.102392	-0.0160691	0.0275921	0.0345293	0.0395294	0.0977021	0.0742053	0.0549265	0.209037	0.235672	-0.192789	-0.0419255	0.320108	0.114585	0.373175	0.0337624	0.185411	0.102392	0.696584	0.0843002	-0.018045	-0.125054	0.00698112	0.242173	0.402081	-0.0294918	0.198664	0.0140396	-0.00483245	0.00448133	0.0514363	-0.220147	0.235672	0.0972974	0.0350338	0.0462217	-0.0270091	0.0316734	-0.105699	0.0848542	-0.0187955	0.121169	0.543782	-0.123973	-0.0689714	-0.0566155	-0.0333385	-0.0520124
TOP_7.603_415.197_415.1974	0.0163559	-0.197859	0.060079	-0.115435	-0.0140819	-0.0354955	0.0672493	-0.0863668	0.110593	0.0402642	-0.0269791	0.0122892	0.0177088	0.0939213	0.0274699	0.0149665	0.151368	-0.108708	-0.197859	-0.175669	-0.0525417	-0.109256	-0.102942	0.0819785	-0.05796	-0.107516	0.039338	-0.143786	-0.115588	0.128792	-0.0789573	-0.106838	0.100281	-0.0269791	0.173942	0.139884	-0.0272517	-0.0216564	0.119662	0.025821	0.0765027	0.100286	0.0192755	-0.128487	-0.178544	0.0871026	0.160641	0.0169007	0.0109463
TOP_7.721_579.208_579.2088	0.318674	0.0323063	-0.0394835	-0.0836455	-0.0179821	-0.0840576	0.107456	-0.0104574	0.121288	0.255484	0.204248	-0.135034	-0.0692069	0.408524	0.123919	0.358861	0.112378	0.15381	0.0323063	0.357145	0.00792344	-0.134533	-0.146284	0.00512676	0.150627	0.210082	-0.0387041	0.00945368	-0.0900592	0.0304369	-0.0507977	-0.0543395	-0.0653546	0.204248	0.134802	0.106823	0.0346243	-0.077393	0.121958	-0.119294	0.0910547	0.0457561	0.106857	0.304102	-0.0677221	-0.0378905	-0.013625	-0.0802945	-0.0824237
TOP_7.755_565.193_565.1931	0.462425	-0.108676	0.00109915	-0.00841938	0.0150699	-0.082751	0.183347	0.0253692	0.225183	0.355672	0.227528	-0.100354	-0.033986	0.429535	0.0835868	0.309372	0.130821	0.0714259	-0.108676	0.163941	-0.0234486	-0.043604	-0.0614111	0.0250908	0.307921	0.381719	-0.0426073	0.0731635	-0.0812645	0.00775093	-0.0103635	-0.101607	-0.0215304	0.227528	0.156458	0.114083	0.0328727	-0.0617959	0.165598	-0.0925704	0.19028	0.0538867	0.103631	0.186972	0.0180034	0.0195753	0.116277	0.0523074	-0.0623375
TOP_8.012_377.182_377.1821	-0.0279645	0.388641	0.218887	0.595946	0.138207	-0.0298541	-0.0108252	-0.0511631	0.0081415	0.0825736	-0.399027	0.688173	-0.0251623	-0.0501618	-0.0570998	-0.0285731	0.130428	0.0140735	0.388641	0.102132	-0.0473463	0.512801	0.688464	-0.183937	-0.196375	0.0711773	0.261013	0.479887	0.475288	-0.0389107	-0.0237312	0.115793	0.475805	-0.399027	-0.0478914	-0.0591732	0.0778383	0.113524	-0.0704701	0.0568737	-0.0217947	-0.054835	-0.17028	0.0225058	0.265711	0.089877	0.0331842	0.00961256	-0.0635191
TOP_8.014_345.228_345.2285	0.346723	-0.0135449	0.827617	-0.139185	0.00971261	0.0284326	0.782808	0.100514	0.420738	0.238676	0.105895	-0.170898	0.0152661	0.333913	0.0575402	0.262501	-0.00790531	0.0993573	-0.0135449	0.175819	0.0626205	0.0206785	-0.107573	0.0436401	0.192967	0.128648	0.205321	-0.0514938	-0.0529341	0.680088	0.0407259	-0.0159611	0.279466	0.105895	0.0951769	0.0954288	0.0189469	-0.0128148	0.133331	-0.0429916	0.0535069	-0.00498034	0.122865	0.103006	-0.0421708	-0.0556046	-0.0624109	0.163048	0.01177
TOP_8.014_345.228_345.2285.1	0.146337	0.192635	0.139489	0.632817	0.143587	-0.162448	0.0891265	-0.0269598	0.164008	0.259187	-0.170613	0.407081	0.0543413	0.0864876	0.0856826	0.217806	0.0940174	0.0548952	0.192635	0.237691	-0.0290341	0.254282	0.42012	-0.138568	-0.107767	0.238519	0.245305	0.587724	0.462301	-0.0402172	-0.0474008	-0.0717793	0.24588	-0.170613	0.0874699	0.0787123	0.132251	0.124774	0.0592332	0.0667524	0.0882384	0.0309961	-0.0640976	0.151048	0.203513	0.0215436	-0.00821496	0.105593	0.00176983
TOP_8.023_467.213_467.2139	0.134227	0.000218791	0.359132	0.168211	0.225768	0.0793389	0.240197	-0.0107082	0.136597	0.172676	-0.129082	0.282057	-0.0127016	0.0979911	-0.0503768	-0.0389159	0.0206205	-0.0274159	0.000218791	-0.0616615	-0.0284918	0.127488	0.319427	-0.0917601	0.00522183	0.0288845	0.116728	0.110145	0.134878	0.180164	-0.00094613	-0.0199664	0.318172	-0.129082	0.00880223	0.0283583	-0.047601	0.00503952	0.0587722	0.023291	0.0249579	-0.0515533	-0.12596	-0.103294	0.170005	0.0206981	0.0489431	0.101546	-0.0399494
TOP_8.023_467.213_467.2139.1	0.124061	-0.0498194	0.0439623	0.0696497	0.22656	0.005427	0.0461299	-0.00802005	0.0847064	0.102497	-0.0125951	0.0463465	-0.00809344	0.0961164	-0.0335152	-0.0210582	0.0187425	-0.0212794	-0.0498194	-0.0379414	-0.0185257	-0.0602937	0.0771104	-0.05502	0.0375609	0.0282597	-0.0282138	0.0184063	0.036268	-0.00736639	-0.00623891	-0.0395639	0.0328235	-0.0125951	-0.00450419	0.0312711	-0.0372969	-0.0208955	0.044363	-0.0112223	0.0200043	-0.0306408	-0.0752049	-0.0736584	0.106328	-0.00149286	0.0260724	-0.0079617	-0.0179355
TOP_8.07_381.213_381.2133	-0.0234339	-0.0387794	0.0545442	0.0507665	-0.0255286	-0.0329214	-0.0239605	-0.00781321	0.196581	0.025423	-0.0342341	0.148063	-0.00866177	0.130789	-0.013078	-0.000922807	0.0121124	0.0295986	-0.0387794	-0.0561445	0.00723592	0.0427707	0.0283838	0.0147852	0.00566604	-0.0401626	0.00669007	0.00454895	-0.0152248	0.321341	-0.0148106	-0.058424	0.0432424	-0.0342341	0.530257	0.499798	-0.0282411	0.0723039	0.461791	0.131894	0.355594	0.411847	0.0253117	-0.0449464	0.0467475	0.0211068	-0.0382925	0.288253	0.218336
TOP_8.107_467.213_467.2136_2	0.0397048	-0.0531713	0.394145	-0.0827346	-0.0307872	0.021198	0.625517	-0.00992172	0.173162	0.028719	-0.066247	-0.0576746	0.903887	0.0275112	0.0270627	0.00813715	-0.057031	-0.0144171	-0.0531713	-0.0545185	0.00329236	-0.013829	-0.0155946	0.000310175	0.103365	-0.0531063	0.084889	-0.0410603	-0.056304	0.465293	-0.0158605	0.0353173	0.158903	-0.066247	0.342635	0.542268	0.550709	0.724998	0.346667	0.756976	0.41237	0.210727	0.00968371	-0.0170374	-0.0306663	0.0277495	-0.0377183	0.224024	-0.0140183
TOP_8.109_345.228_345.2283_2	0.361634	-0.0664691	0.713026	-0.23845	-0.0261439	0.0474549	0.777533	0.0359823	0.433237	0.252019	0.122805	-0.219964	0.127619	0.36408	0.0500558	0.298399	0.0170894	0.0936526	-0.0664691	0.164111	0.00405266	-0.0642271	-0.177045	0.0590897	0.232011	0.105269	0.141405	-0.0999053	-0.152022	0.622945	-0.0271545	-0.0308916	0.219246	0.122805	0.146405	0.161465	0.0912832	0.0655008	0.169755	0.0496644	0.11131	0.0189117	0.161	0.116952	-0.0694544	-0.0423677	-0.0534765	0.135878	0.00794215
TOP_8.238_649.269_649.2695	-0.0157294	-0.127373	-0.0364329	-0.0425289	-0.0322187	-0.0267612	-0.0761511	-0.0310505	-0.0232587	-0.0313289	0.155155	-0.0370066	-0.0202691	-0.0656257	-0.048501	-0.128153	0.0882372	-0.0238325	-0.127373	-0.121418	-0.0469983	0.0560213	-0.0224505	-0.0927873	-0.0580088	-0.074631	-0.0391979	-0.0854246	-0.100917	-0.0599488	-0.0306999	0.0809078	-0.073502	0.155155	-0.0637587	-0.050502	-0.129535	-0.0402278	-0.0357557	-0.0370665	-0.100015	0.0186872	-0.152241	-0.129795	0.0287618	-0.0382484	0.0706394	-0.0379511	-0.0242708
TOP_8.289_282.113_282.1137	0.240074	-0.00562481	-0.0119004	0.029033	0.0559194	-0.14928	0.175167	-0.0288833	0.259281	0.291431	0.164993	-0.235991	0.0499403	0.300147	0.191823	0.207757	0.0511073	0.149491	-0.00562481	0.0812323	-0.0619007	-0.130969	-0.142292	0.22313	0.236267	0.337473	-0.0173493	0.0657193	-0.0351462	-0.0274487	-0.0485064	-0.153043	-0.094684	0.164993	0.143791	0.159247	0.134484	-0.0348027	0.21207	-0.0104768	0.281559	0.0266984	0.161545	0.0836828	0.0392505	0.0203177	0.0146945	0.0224594	-0.0215426
TOP_8.357_411.202_411.2028	0.13058	-0.0483242	0.0521865	0.02962	-0.0274874	0.127303	0.0791389	-0.00624978	0.0541785	0.284802	-0.0367511	0.218968	-0.0203259	0.128584	-0.0665852	0.021625	0.0297752	0.0158401	-0.0483242	-0.0517193	-0.023231	0.0520786	0.21334	-0.0603631	0.0375287	0.00216619	0.0574967	0.0574504	0.00565992	0.00368529	-0.0136438	-0.103391	0.150886	-0.0367511	0.0590693	0.0422525	-0.0461286	-0.0346227	0.0610342	0.0668145	0.0772078	0.0337663	0.0032487	-0.122348	0.220928	0.00479984	-0.0029408	0.25443	0.519366
TOP_8.563_675.268_675.2678	0.153164	-0.00500186	0.866587	-0.0534385	-0.0256603	0.0792825	0.726081	0.0109888	0.334587	0.157579	-0.0689296	-0.0192924	-0.00727064	0.214153	0.0469846	0.126421	-0.006769	0.0451828	-0.00500186	-0.0173281	-0.00908567	0.0493085	-0.0485115	0.152128	0.108086	0.0668738	0.234677	-0.036563	-0.057143	0.685469	-0.0102548	0.0128424	0.397169	-0.0689296	0.118884	0.0925666	-0.0201323	0.00570107	0.172367	-0.0136792	0.0862159	0.0459079	0.134928	0.0494294	-0.0281872	0.0296688	0.00456679	0.257521	0.0392298
TOP_8.606_312.124_312.1244_2	0.239643	-0.106525	-0.0267567	-0.0122016	0.110012	-0.0997466	0.18547	-0.000316651	0.294546	0.318497	0.202552	-0.235999	0.0538431	0.31547	0.22831	0.241773	0.10922	0.0710464	-0.106525	0.0925515	-0.0403224	-0.203899	-0.159989	0.299896	0.255971	0.385356	-0.0117469	0.0482526	-0.06281	0.0108224	-0.0221226	-0.166859	-0.0962656	0.202552	0.218278	0.207532	0.124058	-0.0281065	0.246161	0.0272074	0.312232	0.0814444	0.237655	0.117877	0.0372305	0.0858164	0.051187	0.0974165	0.0194879
TOP_8.753_282.113_282.1136_3	0.328587	0.226419	0.0329319	0.18905	0.0788928	-0.16772	0.195852	-0.0245636	0.285781	0.33295	0.220319	-0.18341	-0.0278916	0.388045	0.290324	0.389393	-0.027235	0.308713	0.226419	0.416413	-0.0527877	-0.0071614	-0.100082	0.0498203	0.247995	0.416382	-0.021754	0.259322	0.0789124	-0.0193479	-0.0514064	-0.111256	-0.132874	0.220319	0.165478	0.136251	0.148445	-0.0741492	0.216965	-0.117556	0.260701	0.0265969	0.107827	0.31387	0.105463	-0.0298692	-0.0384237	-0.0166547	-0.0290361
TOP_8.835_967.383_967.3835	0.484348	-0.108973	-0.0375831	-0.0327876	0.0304024	-0.0197606	0.0985081	0.0445917	0.116202	0.29657	0.25957	-0.127678	-0.0259569	0.269577	0.0789534	0.250651	-0.0277377	0.123068	-0.108973	0.190259	-0.00505953	-0.0765216	-0.0857542	-0.0507865	0.145307	0.281438	-0.0890617	0.0632696	-0.0825008	0.00208905	-0.00531125	-0.0366155	-0.113045	0.25957	0.121584	0.118726	-0.0560143	-0.0359408	0.123602	-0.0680641	0.124009	0.070256	-0.024289	0.22989	0.0212613	0.0135637	0.0899698	0.0425295	-0.0183371
TOP_8.94_413.218_413.2181	0.200679	0.189085	0.862133	0.486256	0.157933	-0.0493007	0.628634	0.132335	0.320936	0.257926	-0.262996	0.348325	-0.0395138	0.157138	0.0170739	0.170272	-0.00233439	0.0995567	0.189085	0.112793	0.0903222	0.272325	0.318858	-0.102496	-0.0249506	0.205956	0.31532	0.378817	0.331274	0.601543	0.119509	-0.05434	0.532441	-0.262996	0.0830697	0.0726045	-0.00628817	0.0297581	0.08719	-0.0240928	0.0313219	-0.0033731	-0.0529249	0.0585113	0.107903	0.0102677	-0.0399741	0.292613	-0.0464764
TOP_8.94_413.218_413.2181.1	0.152262	0.249043	0.635492	0.746862	0.243937	-0.12695	0.380559	0.000524796	0.246344	0.2727	-0.321731	0.423472	-0.0639411	0.156653	-0.00849924	0.145898	0.0974565	0.0880756	0.249043	0.190048	-0.0204239	0.386375	0.421378	-0.120026	-0.0984211	0.275632	0.370884	0.581495	0.52522	0.305056	-0.0228783	-0.00350018	0.454696	-0.321731	0.044743	0.0152624	0.0258548	-0.0262534	0.0385064	-0.0483731	0.0207464	0.00193173	-0.115631	0.0989956	0.215433	-0.0301943	-0.0040692	0.187832	-0.0396004
TOP_9.018_967.384_967.3837	-0.0269734	-0.104256	-0.0547435	-0.127541	-0.0796318	-0.0448808	0.00710366	-0.0411827	0.00541071	-0.0123847	0.0509704	-0.0238951	-0.0215209	0.0663037	0.00775431	0.0758306	-0.09594	-0.106232	-0.104256	0.0164108	0.0492297	-0.0151702	-0.0969861	-0.0386184	0.0270473	-0.120468	-0.00320391	-0.123818	-0.0926932	0.0167784	-0.0365877	-0.0330358	0.0150639	0.0509704	-0.0163051	0.00393602	0.0242809	-0.0352172	-0.0218959	-0.0407719	-0.00840966	-0.0280665	0.00080358	-0.0283178	-0.00194856	0.036391	0.0412119	-0.0205755	-0.023405
TOP_9.059_312.124_312.1242_3	0.349155	0.149974	0.0143443	0.144958	0.146333	-0.126227	0.219423	0.030185	0.37835	0.365055	0.265106	-0.194803	-0.0352809	0.454916	0.370892	0.460353	0.0358695	0.301666	0.149974	0.492172	-0.0142766	-0.0870654	-0.129989	0.0926013	0.29949	0.519031	0.0435979	0.260533	0.0596736	0.0442071	-0.0136419	-0.103461	-0.143124	0.265106	0.283033	0.222751	0.139809	-0.0567919	0.304562	-0.0905146	0.332403	0.119995	0.186853	0.39445	0.0982665	0.0136438	-0.0196111	0.0751884	-0.0225207
TOP_9.067_701.303_701.3033	0.120289	-0.00636648	-0.0550274	-0.0415997	0.0249073	-0.0844321	-0.0316881	0.0335186	-0.0157186	0.0824461	0.0924475	-0.188517	-0.0402788	0.106425	0.0120975	0.187058	-0.0525321	0.0469368	-0.00636648	0.19303	0.0208443	0.0125554	-0.0965905	-0.121553	0.0022511	0.0110447	-0.0543037	0.0406743	-0.00556295	-0.0183249	0.00666278	0.0751767	-0.221004	0.0924475	0.012714	0.00427165	-0.0245959	0.0158104	0.00350532	-0.0536986	-0.017764	-0.0261153	-0.057289	0.164699	0.20211	-0.132545	-0.151322	-0.0341503	-0.0716058
trans.Cyclohexane.1.2.dicarboxylic.acid	0.0371364	0.157337	0.0183123	0.021777	0.0237088	0.082435	0.0451799	-0.0198841	0.0091878	0.0617963	0.104528	-0.0970097	-0.0597763	0.169601	0.0629997	0.160032	0.00098941	0.167846	0.157337	0.331062	-0.0457918	-0.0457692	-0.0349069	0.000150649	0.0239247	0.112025	-0.00857829	0.0709407	0.0458874	0.00904671	-0.0382386	0.00221332	-0.0825921	0.104528	0.0838463	0.0271104	-0.0352765	-0.0256357	0.0855452	-0.0588778	0.0590153	0.052171	0.0501364	0.25335	-0.00930181	-0.0708885	-0.0888612	-0.0123491	-0.066487
trans.zeatin.O.glucoside	-0.239032	0.191736	0.0709716	0.505612	0.118336	-0.0378537	-0.102724	-0.144169	-0.139892	0.0450408	-0.353524	0.437073	-0.124598	-0.124091	-0.0100244	0.143246	0.103678	0.115949	0.191736	0.130968	-0.135801	0.217996	0.375022	-0.196941	-0.248908	0.174338	0.115294	0.367266	0.344845	-0.159315	-0.099135	0.0185606	0.240918	-0.353524	-0.116238	-0.159756	-0.0852217	-0.0321405	-0.148241	-0.116846	-0.223877	-0.0243129	0.0235566	0.130413	0.0991329	-0.1432	0.0542202	0.112492	-0.065079
Tricetin	0.319395	0.0351416	-0.0231348	0.0323155	0.105968	-0.12471	0.089308	-0.010817	0.0834083	0.200354	0.199559	-0.153357	-0.0217213	0.29448	0.065101	0.278738	-0.0665768	0.179709	0.0351416	0.24287	0.0842888	-0.110512	-0.101679	-0.00063357	0.00454579	0.119702	-0.0799042	0.0443711	-0.0431382	0.0322179	-0.0467384	-0.0701492	-0.105575	0.199559	0.129415	0.105188	0.0353921	-0.0482605	0.119174	-0.0597673	0.111975	0.0499786	0.0580778	0.192239	-0.0501498	-0.0516017	0.0164218	-0.0297221	0.0837196
tricin	0.1768	0.355899	0.159751	0.764821	0.27427	-0.217421	0.0909888	-0.0805862	0.140694	0.447127	-0.133914	0.397766	-0.0622824	0.307351	0.153315	0.287619	0.0689714	0.30816	0.355899	0.389793	-0.0910751	0.29904	0.39307	-0.0279592	0.0222526	0.578825	0.198839	0.916613	0.408763	-0.0883165	-0.084302	-0.0270523	0.229439	-0.133914	0.195218	0.0585382	0.126774	0.0284032	0.12807	-0.0433412	0.273127	0.0153773	-0.00416841	0.323801	0.198725	0.115149	0.0285415	0.172729	-0.0892966
tricin.1	0.0988617	0.38192	0.202804	0.941735	0.301354	-0.237023	0.0680835	-0.076218	0.116225	0.355197	-0.261636	0.505961	-0.022946	0.175786	0.107754	0.24183	0.0696924	0.229008	0.38192	0.340687	-0.0799982	0.352151	0.4764	-0.0928071	-0.107987	0.493897	0.284527	0.885759	0.590975	-0.0675901	-0.0724709	-0.0538285	0.296587	-0.261636	0.152109	0.0697955	0.126048	0.0385713	0.0890629	0.00209231	0.191864	0.0391452	-0.0755533	0.253837	0.178541	0.096962	0.0325831	0.166004	-0.0667786
tricin.2	-0.0912318	0.314487	0.113348	0.518141	0.133795	-0.0811131	-0.0284426	-0.0236349	0.00192135	-0.029753	-0.210573	0.370748	-0.0263642	-0.137375	-0.0274197	0.0309356	-0.0255094	-0.0308784	0.314487	0.0857724	0.0124363	0.24914	0.345448	-0.201037	-0.150729	0.00958569	0.231052	0.307085	0.507864	-0.0221551	-0.0102668	-0.0130956	0.188498	-0.210573	-0.0699879	-0.0461536	0.0303532	0.065748	-0.0482773	-0.029633	-0.102012	-0.0880622	-0.145428	0.0311607	0.211927	-0.0738731	-0.00351067	0.0539744	0.0701998
trihydroxy.octadecadienoic.acid	-0.0113096	-0.00591855	-0.0487422	-0.00116936	-0.0026328	0.00338011	-0.0416988	0.0160499	-0.0424549	-0.0832725	0.0531228	0.11846	-0.00954076	-0.0429206	-0.0452807	0.0214856	0.01299	0.0568022	-0.00591855	-0.0359957	0.0457855	-0.0578466	0.0483467	0.0887146	0.110903	0.144739	-0.0443005	0.0469233	-0.0429101	-0.0239707	0.0142754	-0.0371565	0.0481543	0.0531228	0.0693811	-0.0110487	0.0565547	0.0393301	0.0145586	0.144999	0.0161335	-0.0115734	0.10476	0.041006	-0.0424249	0.110299	0.0841756	0.0926635	0.0167005
trihydroxy.octadecadienoic.acid.1	0.00610174	0.359775	0.219892	0.796572	0.233981	-0.140959	0.0388456	-0.0442972	0.0359279	0.102924	-0.346537	0.538606	0.141508	-0.0574401	-0.000962949	0.0191651	0.0535448	0.0162578	0.359775	0.140383	-0.0706104	0.425902	0.509199	-0.254631	-0.19089	0.105064	0.353401	0.500721	0.63378	-0.0242423	-0.0309194	-0.00492548	0.303748	-0.346537	0.00936895	0.0572196	0.147247	0.193666	-0.00538092	0.0965639	0.0177849	-0.00921939	-0.233235	0.0494061	0.203426	-0.0504808	-0.0573678	0.0576821	-0.0611386
trihydroxy.octadecadienoic.acid.2	-0.0156215	0.219051	0.157825	0.296536	0.11385	-0.034507	0.0439523	-0.0999193	0.0178326	0.225822	-0.227799	0.424274	-0.0494338	0.0566296	0.0836563	0.0955354	-0.0187317	0.195787	0.219051	0.119525	-0.0719824	0.29819	0.433089	0.0627389	-0.0888332	0.147184	-0.0157479	0.647647	0.0272907	0.00676423	-0.0623788	0.00772224	0.315222	-0.227799	0.144791	0.00444175	0.0301381	0.0199169	0.0401301	0.0811025	0.241117	-0.0107927	-0.00826919	0.161792	0.293041	0.265443	0.0981319	0.177538	-0.0636751
trihydroxy.octadecenoic.acid	0.136997	0.364668	0.224686	0.906976	0.302935	-0.200839	0.0657148	-0.057905	0.130672	0.342739	-0.2893	0.54602	-0.016239	0.178845	0.0868263	0.214211	0.0548346	0.213626	0.364668	0.324152	-0.0639795	0.384955	0.527407	-0.103625	-0.105889	0.433372	0.267247	0.888809	0.557662	-0.0304062	-0.0552445	-0.0176095	0.31117	-0.2893	0.173887	0.0863022	0.105328	0.0589363	0.0915589	0.0254046	0.205833	0.0491819	-0.115833	0.219984	0.215459	0.123237	0.0252522	0.148271	-0.0608945
trihydroxy.octadecenoic.acid.1	0.085341	0.394501	0.230777	0.934618	0.298549	-0.152483	0.0418721	-0.0473737	0.0895163	0.291789	-0.311953	0.593345	-0.0438904	0.111431	0.0593529	0.185088	0.0252567	0.178667	0.394501	0.311959	-0.0537054	0.413458	0.562762	-0.196492	-0.14334	0.354747	0.313573	0.825859	0.629197	-0.046182	-0.0422779	0.0224435	0.337113	-0.311953	0.09589	0.0347307	0.0640844	0.0447359	0.0482406	-0.0114843	0.116996	0.0236199	-0.168727	0.185688	0.23387	0.0724588	-0.00822109	0.141385	-0.0280272
trihydroxy.octadecenoic.acid.2	-0.0912318	0.314487	0.113348	0.518141	0.133795	-0.0811131	-0.0284426	-0.0236349	0.00192135	-0.029753	-0.210573	0.370748	-0.0263642	-0.137375	-0.0274197	0.0309356	-0.0255094	-0.0308784	0.314487	0.0857724	0.0124363	0.24914	0.345448	-0.201037	-0.150729	0.00958569	0.231052	0.307085	0.507864	-0.0221551	-0.0102668	-0.0130956	0.188498	-0.210573	-0.0699879	-0.0461536	0.0303532	0.065748	-0.0482773	-0.029633	-0.102012	-0.0880622	-0.145428	0.0311607	0.211927	-0.0738731	-0.00351067	0.0539744	0.0701998
trihydroxy.octadecenoic.acid.3	0.00141843	0.361662	0.177738	0.904638	0.240382	-0.229469	0.00518303	-0.0685774	0.0450807	0.256406	-0.341907	0.479742	-0.0765204	0.0562505	0.128172	0.196933	0.0438527	0.153925	0.361662	0.213966	-0.0448276	0.378926	0.438183	-0.0636333	-0.132991	0.370531	0.308215	0.754104	0.572888	-0.0541183	-0.0375117	-0.120939	0.292371	-0.341907	0.0760006	0.00833316	0.0532749	-0.0159924	0.048747	-0.0812421	0.114807	-0.0133338	-0.051293	0.213303	0.169509	0.0329978	0.00870532	0.194658	-0.0619609
Tryptophyalanine	-0.0854574	0.0908984	-0.000737414	0.0802254	0.0164848	-0.0835961	0.0961547	-0.0640672	0.140376	0.0223444	-0.143592	0.204516	0.24236	0.064331	0.0658261	0.000513372	-0.0174452	0.0686317	0.0908984	-0.00787099	-0.0538513	0.0470814	0.0787538	0.0646257	0.0251363	0.0233228	0.0302992	0.132612	0.0447525	0.102048	-0.0270871	-0.0952611	0.139855	-0.143592	0.379919	0.380092	0.176192	0.19976	0.414974	0.347423	0.394216	0.281449	0.0901417	0.0488213	0.0922929	0.205991	0.0202663	0.212712	0.0469865
Tryptophyasparagine	0.0461921	-0.117509	0.160273	-0.0232661	0.00740105	0.0231506	0.217986	0.0968092	0.309965	0.0672839	-0.0208464	0.162676	0.290564	0.125408	0.0223844	0.0179967	0.0128776	0.0189467	-0.117509	-0.107297	0.103052	0.0486933	0.0791837	-0.0620814	0.116065	-0.0530297	0.0179375	-0.0742674	-0.0583955	0.513822	0.106283	-0.0476106	0.0964205	-0.0208464	0.671352	0.713503	0.137029	0.338892	0.632017	0.398831	0.506043	0.489961	-0.0144694	-0.0775238	0.0445404	0.00198968	0.025982	0.443407	0.160093
Tryptophyaspartic.acid	-0.0246433	-0.0830659	0.0603832	-0.0940234	-0.0746969	-0.015244	0.24692	-0.018875	0.244169	0.136688	-0.0191453	0.047828	0.350886	0.134627	0.087555	0.0570872	-0.0133662	0.106578	-0.0830659	-0.0630823	-0.00607784	-0.123457	-0.0219414	0.265509	0.147401	0.0747608	0.0465382	-0.0568103	-0.0446113	0.284236	-0.0263213	-0.104227	0.114416	-0.0191453	0.519888	0.531654	0.183305	0.322428	0.506495	0.494279	0.57398	0.395148	0.243579	0.0406744	-0.0534757	0.307882	0.0978181	0.401691	0.0295487
Tryptophyglutamic.acid	0.112172	-0.0173467	0.256855	0.032557	-0.0155617	0.0447074	0.280745	-0.00717574	0.254843	0.285428	-0.0730791	0.105167	0.110036	0.206601	0.0498539	-0.00544561	0.242542	0.022981	-0.0173467	0.0175451	-0.00867516	0.0750007	0.148636	0.378826	0.0943084	0.171386	0.186773	0.126723	0.0812243	0.279056	-0.0397294	-0.0659723	0.253037	-0.0730791	0.41668	0.320738	0.0521894	0.0964105	0.361046	0.300662	0.528011	0.210164	0.21233	0.0085586	0.0647081	0.292501	0.0714924	0.270621	-0.00311419
Tryptophyhistidine	0.0219265	-0.0637647	-0.066916	0.00441202	-0.00134812	-0.0630591	0.00141477	-0.0304821	0.0345225	0.1356	0.0295566	-0.0544758	-0.0240496	0.0772346	0.04823	0.151641	0.0382176	0.0782431	-0.0637647	0.069898	0.0251844	-0.0133423	-0.135234	0.0486018	0.196973	0.250523	-0.0150448	0.0386426	-0.0607418	0.00707994	-0.0222816	-0.123342	-0.0800853	0.0295566	0.106617	0.0560641	0.0308698	-0.0454752	0.0550179	-0.0431426	0.0444658	0.0812962	0.204235	0.180729	-0.0661533	-0.0419584	-0.0202889	0.177539	0.0308266
Tryptophyisoleucine	0.0680367	-0.0228936	0.165642	0.0290725	-0.0181837	0.0313939	0.407118	0.00220352	0.227755	0.177453	-0.0835349	0.226012	0.69399	0.111847	0.0812134	0.0302479	-0.0823644	0.0536276	-0.0228936	-0.060411	0.0339731	0.0353342	0.218057	-0.0502767	0.110304	-0.0524579	0.0595018	0.0529819	0.00675953	0.352991	0.0284921	-0.0223542	0.215729	-0.0835349	0.53757	0.675848	0.418511	0.606236	0.541138	0.697065	0.574698	0.34802	-0.0238616	-0.0242006	0.172562	0.11122	-0.0235769	0.381378	0.214747
Tryptophyleucine	0.0604045	-0.0590367	0.49803	-0.027013	-0.0348059	0.0111652	0.513735	0.0173218	0.41709	0.0527979	-0.0429799	0.100811	0.417277	0.187002	-0.00292196	0.0447557	-0.0492017	0.0390168	-0.0590367	-0.0682723	0.0459061	0.0245865	-0.00277632	-0.0337745	0.086065	-0.0418578	0.11229	-0.0739583	-0.0431163	0.793351	0.0021698	-0.00406395	0.199101	-0.0429799	0.717846	0.80209	0.242628	0.43364	0.667807	0.468585	0.545031	0.516902	-0.0226857	-0.0679408	-0.0159299	-0.00450534	-0.0489598	0.445	0.00711291
Tryptophylglycine	0.138661	-0.0472334	0.335454	0.0397453	-0.0219213	0.0129396	0.420627	0.00427031	0.344339	0.26115	0.0283143	0.0654151	0.32254	0.269372	0.124754	0.087571	0.00776793	0.103127	-0.0472334	-0.0431535	-0.00410892	-0.00328993	0.0972389	0.214138	0.166601	0.103182	0.177695	0.0997813	0.00206933	0.459778	-0.0233701	-0.0864984	0.231093	0.0283143	0.591218	0.592033	0.189248	0.268825	0.561881	0.42829	0.633435	0.40078	0.124066	-0.0240782	0.0545036	0.283712	0.0171972	0.40619	0.0859489
Tryptophylysine	-0.044106	-0.0981189	0.00327557	0.0293037	0.00420441	-0.0387142	0.17111	-0.0150824	0.0131498	-0.0427557	-0.0539106	0.0180233	0.612204	-0.0335818	-0.00698964	-0.0794754	-0.127563	-0.0364813	-0.0981189	-0.111581	-0.00688164	-0.00413632	0.0295534	-0.0162257	0.0234221	-0.0733606	0.0103011	-0.00165102	0.00674651	0.155456	-0.0115901	-0.0101255	-0.0042918	-0.0539106	0.35098	0.448481	0.336586	0.555998	0.315418	0.599458	0.381738	0.263863	0.042593	-0.0459702	-0.0151707	0.0263679	0.0567049	0.304339	0.0600608
Tryptophylysine.1	-0.0553804	-0.11827	-0.0110223	-0.00279027	-0.032288	-0.0437928	0.142152	-0.0265132	0.00903893	-0.0822908	-0.0604696	0.0622809	0.497265	-0.0479642	0.0166524	-0.0763898	-0.15138	-0.0290239	-0.11827	-0.125702	-0.0104957	-0.0427335	0.0570623	-0.0254532	0.048899	-0.0895159	-0.0137254	-0.0288463	-0.0325602	0.139389	-0.0155673	-0.0209271	-0.000953916	-0.0604696	0.324683	0.399358	0.258827	0.465233	0.307982	0.497886	0.31337	0.419142	0.0513449	-0.0666365	-0.0298818	0.0453811	0.0772181	0.321727	0.155241
Tryptophyphenylalanine	0.00529061	0.0331313	0.174515	0.089093	-0.0171147	-0.0459666	0.0623905	0.0398326	0.214098	0.0458576	-0.106997	0.210945	-0.0113236	0.0906221	-0.0147913	-0.04434	-0.0598927	0.0322266	0.0331313	-0.0718657	0.0656689	0.165589	0.102576	-0.0548397	-0.0194855	-0.0621498	0.0621174	0.0560599	0.0456798	0.407269	0.0613542	0.0168707	0.127903	-0.106997	0.495418	0.45358	-0.0365964	0.127608	0.424703	0.160664	0.380798	0.364651	-0.0737527	-0.0353077	0.247878	0.105002	-0.00733633	0.282746	-0.000372575
Tryptophyproline	0.174437	-0.0321296	0.93089	-0.067065	-0.0182937	0.06035	0.79528	0.0832495	0.424762	0.151081	-0.0610159	0.0232097	0.0356748	0.233204	0.0195318	0.146963	-0.0281942	0.0718426	-0.0321296	-0.00925151	0.0980288	0.0531876	-0.00738876	0.061273	0.122321	0.0429752	0.232819	-0.0482059	-0.034378	0.860979	0.0534435	-0.0404486	0.428817	-0.0610159	0.231245	0.231144	-0.0125381	0.0540479	0.261771	0.0637916	0.143273	0.108882	0.0682557	-0.00117083	-0.0179632	-0.003312	-0.0224198	0.323668	0.029335
Tryptophyserine	-0.0317642	-0.0103642	0.21905	0.105248	-0.0158642	0.0036066	0.200609	-0.0104983	0.230064	0.0744577	-0.138227	0.22336	0.332776	0.0333863	-0.0528112	-0.12724	0.0141074	-0.037425	-0.0103642	-0.120178	0.00099589	0.120293	0.101847	0.0934084	0.0137688	-0.0447945	0.0773812	0.123377	0.0566766	0.413551	-0.0171373	0.0712639	0.186374	-0.138227	0.554657	0.597625	0.145036	0.339493	0.515386	0.493815	0.573658	0.41133	-0.0067644	-0.106333	0.03644	0.224593	0.000487519	0.406922	0.029082
Tryptophythreonine	-0.135874	-0.08815	-0.0484939	-0.0854141	-0.0180142	-0.015515	0.0545625	-0.045644	0.0380187	-0.0421142	-0.134943	0.10211	0.321178	0.0244667	0.113547	-0.0263076	-0.152163	0.0527571	-0.08815	-0.148177	0.0519665	-0.114044	-0.0082059	0.11961	-0.0302446	-0.106102	-0.0361836	-0.106654	-0.0933599	0.229444	-0.00894234	-0.0616792	0.0664446	-0.134943	0.428151	0.448652	0.128011	0.27806	0.394799	0.398872	0.371316	0.293707	0.0414079	-0.00422433	-0.0262629	0.0512004	-0.0420234	0.314205	0.203206
Tryptophytryptophan	-0.0123862	-0.0576704	-0.0204268	-0.0544464	-0.0146734	0.00845594	-0.0348408	0.0394745	0.0295319	-0.0292603	0.0344449	-0.0345294	-0.00180558	0.0341509	-0.0409004	-0.0564683	0.155013	-0.0539647	-0.0576704	-0.0089759	0.00800055	0.0275543	-0.0281571	0.0319374	0.118559	0.0670415	-0.00771352	-0.0605459	-0.0186447	-0.0124266	0.0172386	0.0120004	-0.0399548	0.0344449	0.0152125	0.014854	-0.0352077	0.00451521	0.0839559	0.0274398	0.00768589	0.00282819	0.0649334	0.00235633	-0.0385319	-0.0250718	0.0261617	-0.0349351	0.0683505
Tryptophytyrosine	-0.0598367	0.11014	0.0659552	0.306717	0.0740449	-0.0630399	-0.0356329	-0.0355493	-0.00518891	-0.0134416	-0.167725	0.231659	-0.0195205	-0.0690311	-0.0482397	-0.127112	0.0356397	-0.052656	0.11014	-0.0515607	-0.0372821	0.139977	0.216192	-0.0589891	-0.114415	0.0477517	-0.0571282	0.237205	0.189651	-0.0436732	-0.0184024	-0.00570805	0.114474	-0.167725	-0.0626461	-0.0358355	-0.00841774	0.0177687	-0.0500355	0.00726817	-0.0514908	0.00713759	0.0487774	-0.0593288	0.167412	-0.0487271	0.0562618	0.0931328	-0.0405641
Tryptophyvaline	-6.37827e-05	-0.0461428	0.112842	0.00987738	-0.00580027	-0.0123755	0.117744	-0.0126204	0.362453	0.0328339	-0.00370236	0.164534	0.155444	0.192525	-0.00283669	0.0149734	-0.0402022	0.0691522	-0.0461428	-0.053104	0.0350593	-0.00251778	0.0104803	-0.0371506	0.0396179	-0.0382186	-0.00171183	-0.0566003	-0.0465983	0.540308	-0.0154851	-0.00884857	0.0422028	-0.00370236	0.774219	0.796204	0.0893969	0.258858	0.698232	0.296326	0.545302	0.601742	-0.042683	-0.0719608	-0.0140782	0.00383663	-0.0381599	0.397679	0.0143742
Tryptophyvaline.1	0.0731525	-0.0720609	0.325897	-0.0274616	-0.0228886	0.0269294	0.485027	0.0155475	0.481453	0.1064	-0.107693	0.106771	0.503621	0.184555	0.0506365	0.0734391	-0.0420302	0.0500097	-0.0720609	-0.0719398	0.0905566	-0.0109499	0.0478129	-0.0321572	0.0929239	-0.0420502	0.0849507	-0.0603891	-0.0273091	0.633856	-0.00235246	-0.0349515	0.243814	-0.107693	0.588337	0.750963	0.281781	0.472228	0.602259	0.528809	0.564577	0.457301	-0.049492	-0.0604935	0.0526714	0.0354111	0.0556256	0.398506	-0.0456939
Tyrosine	0.181777	0.16303	0.158808	0.104912	0.0500404	0.0721888	0.243085	-0.0685888	0.322549	0.462904	-0.0819664	0.268348	0.0712266	0.280797	0.218013	0.198412	0.226469	0.143668	0.16303	0.179009	-0.088115	0.170061	0.276244	0.304186	0.14883	0.213993	0.0717171	0.274754	0.0396546	0.137994	-0.0604555	-0.0926288	0.271622	-0.0819664	0.421735	0.299416	0.107802	0.0960224	0.354252	0.229533	0.512677	0.0978719	0.152744	0.231018	0.159747	0.191192	-0.0456047	0.216099	-0.0650376
Tyrosyalanine	0.144918	-0.0717413	0.061365	-0.0294368	-0.0360018	-0.011206	0.383424	0.0369938	0.373136	0.274525	0.0561392	0.036122	0.642921	0.243928	0.0705181	0.100453	0.0480612	0.0973644	-0.0717413	0.0690188	0.0294737	-0.0782033	0.00309531	0.124685	0.226493	0.159875	0.00295991	0.0671785	-0.0825719	0.332929	0.0044579	-0.0423544	0.0630264	0.0561392	0.681955	0.765714	0.442674	0.573777	0.652902	0.705088	0.723283	0.43928	0.139101	0.0261804	0.0183313	0.243774	-0.015085	0.352322	0.055568
Tyrosyaspartic.acid	0.0757013	-0.0852542	0.0155109	0.0861848	-0.0586141	-0.0364006	0.118535	0.0993387	0.0500782	-0.0034685	0.000870655	-0.00739555	0.128865	0.106487	0.0281319	0.0477113	-0.10455	-0.0421966	-0.0852542	0.0217004	0.0843995	-0.073631	0.0384015	-0.0175278	0.181569	0.0863261	0.0237181	0.0521507	0.0536981	0.0493852	0.0986723	-0.0311879	-0.0470853	0.000870655	0.130738	0.12586	0.124357	0.11616	0.132216	0.125693	0.119555	0.213528	0.0868995	0.0290943	-0.000981925	0.0690303	0.114935	0.358601	0.159495
Tyrosyglutamic.acid	-0.00676627	0.0840134	0.0616761	0.0781141	-0.0489677	0.0668228	0.114955	0.0303681	-0.00807255	0.000902615	-0.0437886	0.022971	0.2961	0.0222689	-0.0246748	0.0430277	0.0658253	-0.0249741	0.0840134	0.217359	0.0752978	0.159211	0.0436314	-0.0201497	0.0782844	0.0283797	0.0396806	0.12606	0.0584971	0.0853724	0.0101735	0.02534	-0.0280187	-0.0437886	0.0740192	0.143944	0.307059	0.280852	0.0351811	0.24303	0.117278	0.0129394	0.00238654	0.1093	0.0460657	0.000473097	-0.065276	0.0361215	-0.0599322
Tyrosyglutamine	-0.013447	-0.102542	-0.0282837	-0.0278062	-0.0547431	-0.0613544	0.0645665	0.00556918	0.0414108	-0.0226375	0.0123428	-0.00463196	0.124821	0.107033	0.0719137	-0.0466834	-0.152692	-0.0115267	-0.102542	-0.0966464	0.0146319	-0.126912	-0.00200574	-0.051871	0.0448465	-0.0701924	0.018052	-0.0881811	-0.0017317	0.074159	0.0161855	-0.0578607	-0.0422293	0.0123428	0.18898	0.195163	0.0710502	0.103736	0.239453	0.153561	0.136895	0.303235	0.0202428	-0.0694788	0.00214556	0.0153454	-0.0243533	0.290356	0.385053
Tyrosyisoleucine	0.147865	0.0468761	0.134543	-0.0354333	-0.0602159	-0.0328842	0.470725	-0.00735423	0.462451	0.364085	0.10898	-0.0482119	0.368771	0.448896	0.295221	0.245627	0.0112745	0.203087	0.0468761	0.183459	0.0119402	-0.0630425	-0.0430285	0.217702	0.294337	0.259374	0.108917	0.0836705	-0.0252097	0.299696	-0.0174559	-0.0857236	0.0916821	0.10898	0.651951	0.632747	0.252028	0.284103	0.781119	0.396753	0.732809	0.441761	0.163283	0.125598	0.0285234	0.241264	-0.0169715	0.332484	0.0128872
Tyrosyleucine	0.0564126	-0.0860039	0.181743	-0.0582598	-0.045367	-0.00675266	0.502757	0.0227485	0.282473	0.0938831	-0.0402264	-0.0282616	0.822544	0.144984	0.0813362	0.0443235	-0.0236899	0.00979192	-0.0860039	-0.0767628	0.0358893	-0.0565165	0.00744767	0.0532071	0.176125	0.0273275	0.0417117	-0.0406457	-0.0569517	0.406192	0.0104192	-0.0197924	0.0968059	-0.0402264	0.561797	0.759362	0.48211	0.67918	0.602985	0.76869	0.637013	0.431229	0.0438986	-0.0504031	0.0282635	0.13571	0.0169497	0.312604	0.0539657
Tyrosylglycine	0.131425	0.0345616	0.122185	-0.0225486	0.00338126	-0.0175405	0.428127	-0.00453364	0.26733	0.39346	0.0697488	0.0179336	0.534864	0.348854	0.234994	0.15174	0.110741	0.160393	0.0345616	0.150145	0.00601798	-0.0540708	0.0603222	0.394033	0.278033	0.294433	0.0943412	0.183858	-0.0463003	0.195	-0.0139375	-0.00858707	0.152606	0.0697488	0.577696	0.533803	0.374175	0.406383	0.539727	0.613427	0.796321	0.265072	0.19607	0.147081	0.0892583	0.380754	-0.021864	0.233248	-0.0491682
Tyrosyphenylalanine	0.054467	-0.0725995	0.230541	-0.0209297	-0.00517733	-0.00841035	0.377398	-0.0119988	0.459859	0.100847	0.0168437	0.0785954	0.486438	0.207807	0.0462502	0.0527631	-0.0648217	0.0871291	-0.0725995	-0.0379196	0.0284981	-0.0389637	-0.0303131	-0.0293339	0.112951	-0.000563323	0.0155333	-0.0408123	-0.0746165	0.624684	-0.0224647	-0.003969	0.0628567	0.0168437	0.819027	0.921486	0.282654	0.494907	0.774289	0.544093	0.668268	0.621642	-0.00194947	-0.0560647	-0.0249232	0.0431386	-0.041681	0.423595	-0.0230113
Tyrosyproline	0.177992	-0.0434368	0.915623	-0.0587041	-0.0203037	0.0593358	0.810151	0.0496974	0.469127	0.204343	-0.0475508	0.0323046	0.0743933	0.276249	0.0351613	0.150958	-0.00901043	0.0754843	-0.0434368	-0.00348443	0.0488459	0.0449796	-0.00977746	0.0860725	0.136279	0.0793324	0.23362	-0.0304921	-0.0414505	0.862574	0.0177316	-0.0572102	0.430744	-0.0475508	0.321228	0.317765	0.0182832	0.085656	0.347805	0.108536	0.237599	0.169201	0.0799272	0.00543423	-0.0183605	0.00136363	-0.041453	0.35717	0.00478423
TyrosyThreonine	-0.0444172	-0.12694	-0.0447072	-0.0634398	-0.0466756	-0.0489688	0.000335291	0.00681696	-0.0637672	-0.0867663	-0.00272123	0.00693693	0.110758	0.0105039	0.0303499	-0.0831367	-0.138854	-0.0593681	-0.12694	-0.14438	0.00705049	-0.105885	-0.00184416	-0.0557682	0.00429715	-0.152795	0.00359884	-0.123063	-0.0323059	-0.00229077	0.0195749	-0.0554803	-0.0230755	-0.00272123	0.0383928	0.0422017	0.0538288	0.0850173	0.0566605	0.141743	0.00169197	0.223787	0.0163449	-0.104007	0.00885057	0.0196107	-0.0255949	0.219979	0.524222
Tyrosytryptophan	-0.0852421	-0.126563	-0.0259943	-0.0832422	-0.0290071	0.142505	0.222157	-0.032057	0.0119633	0.199221	-0.0426469	0.0821983	0.585436	-0.0169068	0.127195	0.013421	-0.0486497	0.0374441	-0.126563	-0.133056	0.0010934	-0.070651	0.120005	0.0230213	0.0647311	-0.073111	-0.055765	-0.0682369	-0.0814343	0.0915399	-0.00416397	-0.0271763	0.0912738	-0.0426469	0.29356	0.38783	0.329306	0.484761	0.273725	0.610517	0.400519	0.164744	0.0286776	-0.0252137	0.0927073	0.0597749	-0.0386873	0.260132	0.0233993
Tyrosytyrosine	0.24163	-0.0378732	0.147452	0.0390536	-0.00759765	-0.0295517	0.210998	0.407837	0.371206	0.0987672	0.0328373	0.114718	0.164268	0.232739	0.0148639	0.0559731	-0.0880961	0.0895538	-0.0378732	-0.0184712	0.345566	-0.00731539	0.0546695	-0.0213961	0.214064	0.0364738	0.0170792	-0.0390803	-0.0245122	0.613853	0.412927	-0.0377102	0.0308015	0.0328373	0.717034	0.75399	0.0876128	0.267225	0.682954	0.286067	0.560958	0.54543	-0.0364801	-0.0466016	-0.0116036	0.0291181	-0.0440006	0.393794	-0.00800976
unidentified	0.0406733	0.566113	0.121024	0.668028	0.174491	-0.245716	0.0867768	-0.0670632	0.119554	0.302442	-0.145663	0.185005	-0.0705572	0.252638	0.314422	0.482531	0.0546567	0.445147	0.566113	0.538456	-0.0259346	0.191277	0.186203	-0.162483	-0.0135275	0.41526	0.0537655	0.65043	0.304835	-0.0292416	-0.0426543	-0.00587594	0.120115	-0.145663	0.116271	0.0684334	0.0702069	-0.0303066	0.105606	-0.154298	0.113465	0.0241713	-0.0366545	0.511276	0.0778393	-0.0663687	-0.0363202	0.0454058	-0.0985195
Unk_rice	0.161488	0.162643	0.071584	0.679989	0.217838	-0.145369	0.0330719	-0.0786703	0.0927766	0.409454	-0.153674	0.26947	-0.0447239	0.19083	0.0958596	0.157494	0.0987608	0.158499	0.162643	0.198601	-0.0695164	0.13204	0.237479	0.0304317	-0.0467346	0.4906	0.201092	0.691382	0.402342	-0.128068	-0.100376	-0.0705927	0.212922	-0.153674	0.0690136	0.00783668	0.0619225	-0.0361332	0.0296059	-0.0540763	0.164853	0.00973684	0.0318391	0.214883	0.114591	0.151131	0.0462611	0.131324	-0.075245
Unk_rice.1	-0.143805	-0.0310327	0.0402602	0.322664	0.0921389	0.0241832	-0.00905164	-0.131009	-0.0888997	0.0972487	-0.232346	0.393525	0.0355455	-0.0898388	-0.0231905	0.0445717	-0.0225082	-0.00521944	-0.0310327	-0.0982524	-0.0300529	0.0729342	0.25049	0.00611737	-0.271431	0.0618852	0.123477	0.391504	0.179532	-0.0437927	-0.101844	-0.0835809	0.288261	-0.232346	0.0396393	0.00870902	0.0550183	0.0651666	0.0112259	0.0848036	0.0615165	0.0378771	0.0686001	-0.0971452	0.226133	0.182008	0.0620071	0.106713	0.0594652
Unk_rice.2	-0.158694	-0.0307673	-0.026288	0.0596647	0.0307027	0.0794605	-0.0239813	-0.304555	-0.108347	0.127853	-0.153213	0.231089	0.0026786	0.00820737	0.074472	0.0913902	0.0823401	-0.034399	-0.0307673	-0.0898093	-0.166766	-0.00325288	0.0817425	0.356229	-0.130071	0.0260043	-0.0545376	0.264786	-0.0827173	-0.103207	-0.270956	-0.106483	0.231533	-0.153213	0.0724129	-0.0372389	0.0617024	-0.0117007	-0.00569132	0.0896203	0.130639	-0.027112	0.0689656	0.0287434	0.112381	0.28832	0.110222	0.0834512	0.0352641
Unk_rice.3	0.0608774	-0.161205	-0.0383039	-0.113969	0.0267522	0.173716	-0.0619139	0.0683644	0.0315603	-0.050316	0.00054238	-0.134746	-0.0228054	0.00305345	-0.232695	-0.157188	0.371653	-0.173823	-0.161205	0.0469668	0.0496683	0.0563986	-0.120013	0.0247793	0.208581	0.0635483	0.0520706	-0.0275526	0.0234034	-0.0166625	0.000339913	0.0535729	-0.146431	0.00054238	-0.0505588	-0.0661121	-0.00936405	-0.023905	-0.101486	0.0270431	-0.0569137	-0.0143564	0.0769441	-0.00296146	-0.154612	-0.0615626	-0.0210609	-0.12115	-0.00715689
Unk_rice.4	0.0754957	0.207604	-0.00886029	0.147921	0.0953043	-0.113949	0.215874	-0.0366562	0.0363308	0.180551	0.10179	-0.106433	0.391897	0.19264	0.393886	0.312545	-0.0124667	0.295805	0.207604	0.329661	-0.0231842	-0.0260078	-0.0722953	-0.0350645	0.120654	0.269309	-0.022384	0.225465	-0.0206549	0.0374615	-0.0149788	-0.0844633	-0.0528159	0.10179	0.234304	0.28692	0.299203	0.28623	0.2651	0.278404	0.323557	0.0980642	-0.0669607	0.412962	0.0671489	-0.0639381	-0.148714	0.119535	-0.0782243
Unk_rice.5	0.177111	0.403868	0.0507016	0.284835	0.11613	-0.178575	0.279549	-0.0365641	0.124117	0.340876	0.140325	-0.146153	0.213281	0.405414	0.527429	0.604008	-0.0188638	0.463494	0.403868	0.681134	-0.0193227	0.00298822	-0.0831939	0.0175025	0.218589	0.525484	0.0448668	0.42075	0.0946337	0.0445474	-0.0274009	-0.0798576	-0.0598403	0.140325	0.290098	0.250578	0.239399	0.144722	0.308207	0.0687091	0.358802	0.0893925	0.064038	0.704449	0.00932495	-0.0579924	-0.128917	0.0703997	-0.0934004
Unk_rice.6	0.0467018	0.306507	0.252201	0.791374	0.250496	-0.0749585	0.0240761	-0.0571041	0.0607177	0.236765	-0.38413	0.806318	-0.047251	0.0299266	-0.0185439	0.0581903	0.0691165	0.0826104	0.306507	0.144847	-0.0632919	0.474776	0.7849	-0.198619	-0.203151	0.1981	0.256879	0.663885	0.541219	-0.0450795	-0.0339977	0.0344271	0.529322	-0.38413	0.0425513	-0.00314872	0.0419957	0.0731854	-0.00624371	0.0821286	0.0613041	-0.00718713	-0.200315	0.0381312	0.312271	0.159634	0.0249415	0.116744	-0.0469645
Unk_rice.7	0.0680486	0.323656	0.232355	0.885816	0.264989	-0.164495	0.0284012	-0.0588985	0.0789171	0.256641	-0.37039	0.717049	-0.0533573	0.0628502	0.0306526	0.106285	0.081076	0.0930158	0.323656	0.186015	-0.065979	0.455077	0.684019	-0.204192	-0.177522	0.305783	0.271933	0.730493	0.586206	-0.0642498	-0.0441116	-0.026815	0.457394	-0.37039	0.0464888	0.00341791	0.0650835	0.0524758	0.00500822	0.0276341	0.0652489	0.00502614	-0.18451	0.0927032	0.290095	0.12551	0.0312247	0.129607	-0.0554842
Unk_rice.8	0.0464826	0.380447	0.231948	0.93493	0.277914	-0.163027	0.0166381	-0.0595986	0.0673988	0.24643	-0.374292	0.654145	-0.0563988	0.0472912	0.0467966	0.128997	0.0567237	0.109111	0.380447	0.229917	-0.0624824	0.472219	0.623565	-0.23367	-0.189572	0.297402	0.280874	0.742488	0.625652	-0.0639726	-0.0380879	-0.0143854	0.382488	-0.374292	0.0311487	-0.00325821	0.0560812	0.0452377	-0.0057762	-0.0305522	0.0394609	0.00224772	-0.206221	0.137587	0.271551	0.0357385	-0.00550792	0.137386	-0.0602653
Unk_rice.9	0.237346	-0.148139	-0.058201	-0.0751185	0.0473392	0.165303	-0.07144	0.119625	0.0310616	0.0720479	0.0525652	-0.02902	-0.0563026	0.0832168	-0.210369	-0.0852625	0.341386	-0.121853	-0.148139	0.0944467	0.0716352	0.0185557	-0.0290303	0.0524773	0.233888	0.130573	0.0615421	0.0300334	0.0197597	-0.0553262	0.0334343	0.0757873	-0.0332219	0.0525652	-0.0412035	-0.0645202	-0.00847182	-0.0172581	-0.109446	-0.0275894	-0.0701786	-0.0160825	0.0951016	0.0536526	-0.130478	0.00526332	0.0412412	-0.0624978	-0.0217919
Unk_rice.10	-0.0829047	-0.126426	-0.0538499	-0.050215	-0.0479282	0.312796	-0.131454	-0.0279434	-0.0650795	-0.0879897	-0.07909	0.195493	-0.0737263	-0.104123	-0.196754	-0.182586	0.108301	-0.158578	-0.126426	-0.127899	-0.0183898	0.0337847	0.0394733	-0.0349066	0.0126915	-0.193062	0.0484248	-0.0718573	-0.00184905	-0.0702704	-0.0376546	0.115182	0.122126	-0.07909	-0.0726153	-0.100643	-0.075095	-0.0101835	-0.126156	-0.0312128	-0.134342	-0.0603383	-0.0734114	-0.13774	-0.0718111	0.0888148	-0.0330764	-0.0896256	0.0288526
Unk_rice.11	0.247201	0.0356213	-0.0399139	-0.0787988	-0.00567009	-0.0949823	0.170136	-0.010158	0.143784	0.304558	0.255246	-0.282921	-0.00159036	0.410145	0.316621	0.492053	-0.00504773	0.255547	0.0356213	0.429009	0.0586041	-0.15571	-0.250857	0.0918876	0.276876	0.351164	-0.0581255	0.0750483	-0.0833414	0.0932566	-0.0509539	-0.108892	-0.211848	0.255246	0.25525	0.194794	0.101869	-0.0259569	0.271847	-0.0528939	0.274653	0.102217	0.209316	0.473262	-0.0133921	-0.0301328	-0.0552336	0.0528874	0.0210386
Unk_rice.12	0.051671	0.375136	0.203085	0.98584	0.293442	-0.220479	0.0174766	-0.0545647	0.0904045	0.256343	-0.308987	0.519963	-0.0678677	0.0753666	0.0782881	0.210254	0.0412912	0.167021	0.375136	0.288153	-0.0475065	0.350314	0.47065	-0.220567	-0.163807	0.369946	0.290219	0.790626	0.656386	-0.0605029	-0.0478436	-0.0429787	0.275563	-0.308987	0.0608839	0.0158555	0.0604976	0.0155137	0.0198191	-0.0761508	0.0460848	0.0242127	-0.146365	0.194457	0.187448	-0.0146149	-0.00861154	0.144237	-0.04829
Unk_rice.13	0.175289	0.0571188	-0.050571	-0.0114054	0.0328695	-0.117442	0.0894212	-0.0250394	0.0484159	0.110385	0.182301	-0.178435	-0.0213973	0.241494	0.182032	0.309093	-0.0870931	0.165156	0.0571188	0.26176	0.0848997	-0.133321	-0.110069	0.0366841	0.0302392	0.109928	-0.0940685	-0.0271108	-0.0551443	0.02738	-0.0450173	-0.0501365	-0.137243	0.182301	0.129565	0.100761	0.00225627	-0.0454241	0.14228	-0.0719541	0.106153	0.0658925	0.104401	0.231607	-0.0841004	-0.0324337	0.0105296	-0.00532519	0.0731482
Unk_rice.14	0.299002	-0.0205116	0.0563697	0.0799711	0.0679982	0.162183	0.0616518	0.0949013	0.169338	0.267845	0.0123356	0.0742468	-0.0432352	0.253465	-0.124021	-0.022917	0.34306	0.0507043	-0.0205116	0.183042	0.0225488	0.12758	0.0903824	0.123711	0.280571	0.316007	0.100499	0.286095	0.0730882	-0.0326934	0.0126846	0.0899463	0.115049	0.0123356	0.0755406	-0.011971	0.0226475	-0.0127053	0.0178146	0.0328931	0.146037	-0.0154152	0.121056	0.128313	-0.0316917	0.166717	0.0837865	-0.0672999	-0.0130426
Unk_rice.15	0.239907	0.374694	0.183991	0.870673	0.294266	-0.211434	0.122594	0.00622812	0.194616	0.399577	-0.138073	0.356201	-0.0444542	0.300022	0.155133	0.320927	0.0572165	0.232669	0.374694	0.431064	-0.0170865	0.272984	0.339501	-0.112711	0.0258478	0.551657	0.226957	0.81598	0.53876	-0.027571	-0.00789836	-0.0533111	0.174751	-0.138073	0.186842	0.116992	0.123077	0.00638565	0.172808	-0.0733592	0.225841	0.0511891	-0.0929523	0.31444	0.122241	0.0220193	-0.0300266	0.150003	-0.0685929
Unk_rice.16	-0.0544302	-0.0402733	-0.00860629	-0.0802995	-0.0476368	0.0287798	0.0347015	-0.108213	0.0124264	0.143413	0.00743258	0.00547028	-0.0743617	0.146261	0.0875426	0.122579	0.164625	0.0260638	-0.0402733	-0.0132201	-0.0572676	-0.141351	0.00464355	0.762891	0.0748147	0.20193	0.0618332	0.0905843	-0.0887134	-0.0506073	-0.1103	-0.134805	0.103082	0.00743258	0.135657	-0.0242232	0.0405088	-0.0838513	0.0607967	0.0497217	0.27649	0.0431314	0.51376	0.0809115	-0.0535751	0.353563	0.0809338	0.0857797	0.0144066
Unk_rice.17	0.245434	0.217602	-0.00227578	0.209197	0.087491	-0.103372	0.0826273	-0.0145754	0.170789	0.270605	0.226558	-0.0941045	-0.0503585	0.35201	0.108917	0.324849	0.159774	0.300706	0.217602	0.455597	-0.124856	0.0566199	0.0371957	0.203676	0.198525	0.494201	-0.0498027	0.41608	-0.00609058	-0.120496	-0.0852009	0.0565963	-0.154011	0.226558	0.190961	0.0637965	0.0985995	-0.0228308	0.123249	-0.0348437	0.22586	0.0786254	0.299726	0.372148	-0.0629859	0.0386321	0.00803143	0.0113844	-0.00491387
Unk_rice.18	0.115648	-0.0281416	-0.0256053	0.0240924	0.0521414	0.0053816	0.28604	-0.0301065	0.110663	0.14313	0.0208964	-0.0727818	0.759607	0.0692113	0.0692764	0.0710556	-0.0482257	0.0582734	-0.0281416	0.0463057	-0.0242926	-0.108507	-0.043244	0.0500662	0.0874841	0.104128	0.0506499	0.108706	0.0124393	0.0893946	-0.029103	0.0106589	-0.0116665	0.0208964	0.333001	0.481254	0.478405	0.609065	0.329889	0.623863	0.418372	0.181975	0.0366019	0.0556227	-0.0132777	0.0774123	-0.0211699	0.161864	0.00865407
Unk_rice.19	-0.0565014	-0.0331583	-0.049779	0.0236762	-0.0278066	-0.0328357	-0.0603517	0.0624096	-0.0386223	-0.0699067	-0.0145198	-0.010858	-0.065325	-0.100973	-0.0503229	0.118164	0.00862778	8.14013e-05	-0.0331583	-0.0165539	0.0641767	0.00853386	0.104803	0.0521703	-0.0258014	0.00664912	-0.00313305	0.0823232	0.0542463	-0.0403108	0.060817	-0.0783114	0.0193101	-0.0145198	-0.0420874	-0.0739578	-0.0429108	-0.0161962	-0.0606209	-0.017534	-0.0584418	0.152574	0.196013	-0.00306119	-0.0138878	0.10092	0.06951	0.067608	0.0537727
Unk_rice.20	0.0622549	-0.00483686	0.00567922	0.0877461	-0.00417185	0.00600598	0.0225897	0.0339707	0.0438935	-0.031317	-0.0422839	-0.0153869	0.0446832	0.0235187	-0.0387587	0.0693847	0.0276421	-0.011476	-0.00483686	0.122454	0.00616468	0.0157189	0.0452056	0.198572	0.140198	0.117156	-0.0379368	0.0454248	0.040234	-0.000765181	0.037297	-0.0255905	-0.0460013	-0.0422839	0.0297459	0.0257364	0.0323896	0.0377487	-0.0132918	0.0297047	0.0145761	0.00507205	0.110445	0.0956257	-0.0253711	-0.0721987	-0.0463284	0.0143962	0.0249394
Uridine	0.482213	0.0158032	0.0290355	0.0800177	0.133239	0.0484651	0.189161	-0.0608937	0.338957	0.657445	0.175821	0.0804339	-0.0944884	0.457282	0.143394	0.397422	0.227219	0.173576	0.0158032	0.303681	-0.0803775	0.00550964	0.106199	0.0942651	0.250489	0.449398	-0.0431132	0.310438	-0.0238803	-0.0140978	-0.109309	-0.121417	0.112232	0.175821	0.263622	0.158488	-0.0166162	-0.116467	0.228222	-0.0399122	0.345601	-0.00544281	0.122225	0.280228	0.105898	0.0651427	0.079019	0.0664855	-0.118207
Valyisoleucine	0.191377	0.0423265	0.0914303	0.0200232	-0.00745528	-0.0434383	0.493796	0.0125729	0.495794	0.334619	0.121569	-0.0278587	0.636373	0.41009	0.17993	0.237921	-0.0253789	0.215647	0.0423265	0.222283	0.0289239	-0.060119	-0.0266097	0.060268	0.264829	0.25223	0.0325647	0.105432	-0.0250719	0.36345	-0.0111091	-0.0308427	0.0213902	0.121569	0.771228	0.878048	0.446552	0.549308	0.826848	0.616295	0.809418	0.529624	0.0854411	0.142255	0.0339118	0.114825	-0.0400067	0.332138	0.0130765
Valyleucine	0.0635364	0.0184672	0.0945195	0.0288981	0.00330239	-0.0426604	0.438269	-0.0245918	0.271613	0.171651	-0.0216724	0.033315	0.888206	0.172197	0.109567	0.0742602	-0.0401984	0.104593	0.0184672	0.0685854	0.000881753	-0.0298195	0.0252492	0.0756864	0.155558	0.0808331	0.045844	0.109225	-0.000287213	0.323662	-0.0296536	0.00783953	0.0648339	-0.0216724	0.656263	0.80108	0.5762	0.748596	0.643041	0.84743	0.747658	0.436693	0.0356408	0.0652208	0.00805777	0.182061	-0.0392881	0.287927	-0.0217241
Valymethionine	0.0362384	-0.00537174	0.0423957	0.0142364	-0.0272576	-0.0450598	0.213871	0.0561481	0.0829612	0.0325885	-0.0961	0.11826	0.719113	-0.000179923	0.00329448	-0.0584609	-0.0488561	-0.00820283	-0.00537174	-0.0758373	0.0660963	0.00107023	0.106248	0.0878728	0.02261	-0.0894006	0.0754958	0.066674	0.00947228	0.208116	0.0646189	0.011163	0.152416	-0.0961	0.392152	0.521841	0.446018	0.585198	0.337839	0.725311	0.516516	0.252898	-0.0172364	-0.00418486	-0.0317374	0.293245	0.00482283	0.168705	-0.0395839
Valyphenylalanine	0.116779	0.0186322	0.0733886	-0.024955	-0.0350877	-0.0482777	0.485005	-0.016474	0.383048	0.224607	0.0885689	-0.0623753	0.797897	0.295627	0.170672	0.172337	0.000585157	0.111209	0.0186322	0.111138	0.023203	-0.102054	-0.0518126	0.0677708	0.232069	0.16094	0.03105	0.03196	-0.0566987	0.365239	-0.0306376	-0.0316777	0.00406962	0.0885689	0.714203	0.856553	0.528411	0.658353	0.777951	0.731966	0.762599	0.502196	0.0758988	0.0762786	-0.0048903	0.10507	-0.036568	0.313499	0.00404691
Valyproline	0.177753	0.0444164	0.680187	0.0215409	-0.0525465	0.00881397	0.726167	0.0112551	0.499017	0.358788	0.04081	0.0152691	0.091223	0.39022	0.0968683	0.196846	-0.0300879	0.205174	0.0444164	0.0868369	0.00259034	0.0365625	0.0157542	0.112639	0.191604	0.210941	0.213661	0.0791169	0.0271542	0.649798	-0.0186562	-0.0884532	0.341126	0.04081	0.436779	0.422894	0.0607942	0.0948866	0.527762	0.152472	0.423481	0.278781	0.107946	0.0626129	0.0348782	0.0738071	-0.0400867	0.324593	0.0962808
Valytyrosine	0.220105	-0.00257337	0.110156	0.00847184	-0.0254431	-0.0284047	0.401529	0.0862102	0.587078	0.408406	0.126062	0.0358849	0.209639	0.52086	0.20398	0.243608	0.0665177	0.178748	-0.00257337	0.114742	0.103716	-0.0579217	0.00190772	0.145094	0.272357	0.288511	0.0773063	0.0655076	-0.0534194	0.40885	0.0579349	-0.111586	0.0924902	0.126062	0.782878	0.76501	0.151454	0.206093	0.876198	0.315976	0.756832	0.578801	0.123663	0.0467561	0.0742765	0.166171	-0.0145503	0.363613	-0.00465995
Valytyrosine.1	0.381788	-0.0396233	0.193277	-0.092291	-0.0434214	-0.00527539	0.435907	0.670638	0.274136	0.117811	0.0592446	-0.0722557	0.389544	0.172795	0.0340668	0.106709	-0.146664	0.0231394	-0.0396233	0.0207179	0.516871	-0.0509336	0.0594179	0.00614842	0.311727	0.0165482	0.0197812	-0.105946	-0.0674669	0.446898	0.672963	-0.00621914	0.0485975	0.0592446	0.284565	0.400553	0.268084	0.339218	0.399632	0.348204	0.34819	0.223593	0.0480088	0.00693513	-0.00729872	0.0123548	-0.0397938	0.17933	0.0983669
vanillic.acid	0.301712	0.00194176	-0.0603638	-0.158532	-0.00133028	0.082425	0.0557016	0.0978415	0.0822983	0.131347	0.205814	-0.254789	-0.00385528	0.242034	-0.00270905	0.229218	0.13112	0.0401042	0.00194176	0.380895	0.0535497	-0.0424037	-0.186085	0.00506662	0.333502	0.247385	-0.0607296	-0.0350314	-0.0782971	0.00439268	0.030422	0.0515105	-0.24993	0.205814	0.0486338	0.0244104	0.0663277	-0.0128518	0.0153063	-0.0455409	0.0200494	-0.035636	0.108767	0.35956	-0.0966234	-0.114315	-0.0535281	-0.064702	-0.0571157
Vitexin.2..O.rhamnoside_Saleh_standards_577.16_6.78	0.0418916	-0.0274468	-0.0595878	-0.0845179	-0.0557603	0.00819709	0.0638258	0.0779323	0.0930743	0.0975071	0.0455931	0.0271663	-0.0397318	0.125839	0.142613	0.119385	0.0963421	0.0504533	-0.0274468	0.0733291	0.0537594	-0.119379	-0.00273777	0.0740578	0.136378	0.100741	-0.0942375	0.0045117	-0.0806657	-0.0252652	0.0971913	-0.0477629	0.0884101	0.0455931	0.0962275	0.0339979	0.0461148	-0.0749517	0.124306	0.07575	0.155151	0.0189008	0.0840701	0.126152	0.0176136	0.231802	0.0812811	0.0519121	0.025331
Vitexin.2..O.rhamnoside_Saleh_standards_577.16_6.78.1	-0.0412451	-0.182314	-0.0382606	-0.116605	-0.0859345	-0.0189811	0.0264936	0.200255	-0.0695536	0.0191648	-0.0789094	-0.0230673	-0.013961	-0.0453889	0.120821	0.070296	-0.0786032	-0.0914895	-0.182314	-0.190273	0.170958	-0.210036	-0.138201	0.264444	0.0470952	-0.0590318	0.0563481	-0.215784	-0.0446869	0.0459006	0.230576	-0.14706	0.0589189	-0.0789094	0.0184568	-0.0158867	-0.0573516	-0.0167896	0.0119704	-0.00795139	0.0199109	-0.0224868	0.215999	-0.0494856	-0.180304	0.0246968	-0.0555269	0.0874077	0.116144
Vitexin.2..O.rhamnoside_Saleh_standards_577.16_6.78.2	-0.0107051	0.275734	0.120685	0.278657	0.0774936	-0.0481329	-0.0288281	-0.0176525	-0.0257211	-0.0911743	-0.109176	0.261238	-0.0340612	-0.0302562	-0.0670804	0.0231674	-0.0331332	0.0526827	0.275734	0.130264	0.00471101	0.205051	0.221134	-0.199851	-0.0584274	0.0483901	0.19059	0.266477	0.275005	-0.0159481	-0.0240342	0.264107	0.101704	-0.109176	-0.072488	-0.0740868	-0.0320224	0.0646326	-0.0912064	-0.0645771	-0.0952688	-0.0278941	-0.166414	0.00716071	0.172936	-0.0120251	-0.0042339	-0.0687382	0.0214656
[truncated: 633 more columns]

## Sheet: Supplementary Data 4
Supplementary Data 4. Identity of the samples
GBCR CODE	VARIETY NAME	ORIGIN
GBCR1	TAPOL	Philippines
GBCR4	HUNG HSIEN JU	China
GBCR5	WC 603	China
GBCR6	HEI MI CHAN	China
GBCR7	MEI SHAN HEI KU	China
GBCR8	HUNG HSEIH JU SELN (CI 12392)	China
GBCR9	HUNG HSEIH JU SELN (CI 12393)	China
GBCR10	CHINA (NANKING 27)	China
GBCR11	CI 4530	Philippines
GBCR13	ASE PINDJAU	Indonesia
GBCR14	ASE POELOE BOLONG	Indonesia
GBCR15	CHENLUN (HEA LI) 55	China
GBCR16	CHENLUN (HEA LI) 55	China
GBCR17	CHENLUN (HEA LI) 55	China
GBCR19	HUNG TSAN	China
GBCR21	PARAY KINTA HINAMQAN	Philippines
GBCR23	P T Q D Q MALILOM	Philippines
GBCR24	P T D QINHAUT	Philippines
GBCR25	NANTON 53	Chinese Taipei (Taiwan)
GBCR26	NANTON 84	Chinese Taipei (Taiwan)
GBCR29	HILL PADI	Malaysia
GBCR30	MITAK	Indonesia
GBCR31	PADI ITAM	Malaysia
GBCR32	PADI ADONG DUMARAT	Malaysia
GBCR33	PADI ARONG 1	Malaysia
GBCR34	KETAN IRENG	Indonesia
GBCR35	KHAO RAI (NIAW)	Thailand
GBCR36	KHAO GAM (NIAW)	Thailand
GBCR37	K BULU SOPONJONO	Indonesia
GBCR39	JANAWNA	Thailand
GBCR40	NIAW RAI 1	Thailand
GBCR41	AEN METAN	Indonesia
GBCR42	DALAM HITAM	Indonesia
GBCR43	KEAREN HITAM	Indonesia
GBCR44	KETAN ARAM	Indonesia
GBCR45	KETAN DJINTEN	Indonesia
GBCR46	KETAN GUBAT	Indonesia
GBCR47	KETAN HITAM	Indonesia
GBCR48	KETAN HITAM	Indonesia
GBCR49	KETAN IRENG	Indonesia
GBCR50	KETAN IRENG	Indonesia
GBCR51	KETAN ITEM	Indonesia
GBCR52	KETAN MARI KANGEN	Indonesia
GBCR53	KETAN MURENG	Indonesia
GBCR54	LEKE MEE	Indonesia
GBCR55	METAN	Indonesia
GBCR56	PADI HITAM	Indonesia
GBCR57	RUSIP	Indonesia
GBCR58	LAWANG	Philippines
GBCR59	MAITAMITAM	Philippines
GBCR60	MALASAY	Philippines
GBCR61	KETAN CENENG	Indonesia
GBCR62	KETAN SOPONJONO	Indonesia
GBCR63	LELENG KADARO	Indonesia
GBCR65	PULUT HITAM	Indonesia
GBCR67	ARC 11927	India
GBCR69	KETAN ITEM TEGAL ARUM	Indonesia
GBCR70	PULUT HITAM	Indonesia
GBCR71	JANGGUT BUGIS HITAM	Indonesia
GBCR72	SIPULUT HITAM	Indonesia
GBCR74	KETAN HITAM JALA BUTUN	Indonesia
GBCR75	KOWA METAN	Indonesia
GBCR76	LEKATAN HITAM	Indonesia
GBCR77	MERAH GUJU	Indonesia
GBCR79	ASE PULU BOLONG	Indonesia
GBCR80	BIU 1	Indonesia
GBCR81	BORUBI	Indonesia
GBCR82	TINGGALAKU TINGGALOKA	Indonesia
GBCR83	WULUMATA	Indonesia
GBCR84	PULUT MBIRING	Indonesia
GBCR85	SIPULUT HITAM	Indonesia
GBCR87	ASE PULU BOLONG	Indonesia
GBCR88	ASE PULU BOLONG KADDARO	Indonesia
GBCR89	PAEBIU NGGORUMI RUMI	Indonesia
GBCR90	PAEBIU SAWOTA 2	Indonesia
GBCR91	PAEBIU SITORO	Indonesia
GBCR92	PAEBIU WURE WURE	Indonesia
GBCR93	PAEDAI NDOWATU 2	Indonesia
GBCR94	PARE DOLO	Indonesia
GBCR95	PULU LOTONG	Indonesia
GBCR98	PULUT LELENG MALLOYO	Indonesia
GBCR100	TINGGA LOKO	Indonesia
GBCR101	JA NO NAQ	Thailand
GBCR105	TAPOLE	Philippines
GBCR106	HITAM BIRA MIT	Indonesia
GBCR108	HITAM BUBAT	Indonesia
GBCR109	BULU HITAM	Indonesia
GBCR110	KETAN HIDEUNG	Indonesia
GBCR111	KETAN IREN BERDESAN	Indonesia
GBCR113	CHELOM	Malaysia
GBCR114	SELASEH	Malaysia
GBCR115	NIAW DAM	Thailand
GBCR116	NIAW DAM HAWM	Thailand
GBCR117	ARC 12712	India
GBCR118	ARC 15202	India
GBCR120	ARC 15319	India
GBCR121	ARC 15320	India
GBCR122	KETAN IRENG	Indonesia
GBCR123	BANGKITAN	Philippines
GBCR124	PUTAN MAKATIPU	Philippines
GBCR125	ENG NGOHPOL	Philippines
GBCR126	TAPOL (RED)	Philippines
GBCR128	BLACK GORA S N 109	India
GBCR129	PULUT HARANG	Indonesia
GBCR130	TINGGA LOKO	Indonesia
GBCR131	TINGGA LOKO	Indonesia
GBCR132	TINGGA LOKO	Indonesia
GBCR133	TINGGA LOKO	Indonesia
GBCR134	ADONG	Malaysia
GBCR135	ARC 15277	India
GBCR136	MARAGADAN	Philippines
GBCR137	MARAGADAW	Philippines
GBCR138	PALAGADAN	Philippines
GBCR139	PALAGADAN	Philippines
GBCR142	TAPOL	Philippines
GBCR143	PARE LO'TING	Indonesia
GBCR146	KETAN HITAM	Indonesia
GBCR147	KOAMETA	Indonesia
GBCR148	MALAGAYA TAPOL 2 & 3	Philippines
GBCR149	CARABAO PILIT	Philippines
GBCR150	KUM KOUR	Thailand
GBCR151	NEAW DUM	Thailand
GBCR153	PELET BANDISA	Philippines
GBCR154	PUTAN ITUM	Philippines
GBCR155	LE	Myanmar
GBCR156	NGA CHEIK PYU	Myanmar
GBCR157	ADONG (H)	Malaysia
GBCR158	ADONG HITAM (H)	Malaysia
GBCR159	DAVIW 3	Malaysia
GBCR161	PULUT HITAM 2	Malaysia
GBCR164	TADONG 2	Malaysia
GBCR165	IMBANGOL DAYA'OT TINAWON	Philippines
GBCR166	MALILOM D T	Philippines
GBCR167	NGUTPUL DAYA'OT TINAWON	Philippines
GBCR168	GAM DAW	Thailand
GBCR169	KANAHI	Indonesia
GBCR170	PADI INJIN	Indonesia
GBCR171	TRES MARIAS	Philippines
GBCR172	LEKAT HITAM	Indonesia
GBCR173	NS 1288	Madagascar
GBCR176	POTURU	Malaysia
GBCR177	PULUT TINDAL	Malaysia
GBCR179	TADONG PULUT	Malaysia
GBCR180	TADONG PULUT	Malaysia
GBCR181	TANDA KUILI	Malaysia
GBCR182	RINDUYUH H	Malaysia
GBCR183	PULUT HITAM BANGKOK	Malaysia
GBCR184	PULUT HITAM MELAKA	Malaysia
GBCR186	MAE AUI	Thailand
GBCR187	MERAH PENDEK B	Indonesia
GBCR189	BESOL	Philippines
GBCR190	MARANKET MEITIM	Philippines
GBCR192	PADI ARANG	Indonesia
GBCR194	BE JA JAK	Thailand
GBCR195	BIAW GUM GOO	Thailand
GBCR196	DAW GLAM	Thailand
GBCR197	GLAM PEUAK	Thailand
GBCR199	MAE OUM	Thailand
GBCR200	NIAW CHAMOD	Thailand
GBCR201	NIAW CHAW	Thailand
GBCR203	NIAW DAM PLEUAK KHAO	Thailand
GBCR204	NIAW DAM PUANG	Thailand
GBCR205	NIAW DAM RAI	Thailand
GBCR206	NIAW PLEUAK DAM	Thailand
GBCR207	PAN NAM TOW	Thailand
GBCR208	PI MA LA GAW	Thailand
GBCR209	KLARITO	Philippines
GBCR210	NEGRO	Philippines
GBCR211	BE NAH MONG	Thailand
GBCR212	KETAN HITAM 2	Indonesia
GBCR213	KETAN IRENG 1	Indonesia
GBCR214	MAUMERE 8	Indonesia
GBCR215	PARE LOTONG 1	Indonesia
GBCR216	PARE PULU LEKLENG	Indonesia
GBCR217	PARE PULU LOTONG	Indonesia
GBCR218	PARE PULU LOTONG 1	Indonesia
GBCR219	PARE PULU LOTONG 2	Indonesia
GBCR220	PARE SATTI MALOTONG	Indonesia
GBCR221	ASE PUNU LEKLENG 1	Indonesia
GBCR222	ASE PUNU LEKLENG 2	Indonesia
GBCR223	TADONG	Malaysia
GBCR224	PULUT ARANG	Malaysia
GBCR225	KAPUGUT	Philippines
GBCR226	HITAM MANIS	Malaysia
GBCR227	PADI PULUT HARANG	Malaysia
GBCR228	JIAO LIU NUO	China
GBCR229	ADONG	Malaysia
GBCR230	ADONG	Malaysia
GBCR231	ADONG	Malaysia
GBCR232	PULUT LAPAUNG	Malaysia
GBCR233	TADONG	Malaysia
GBCR234	DAM	Lao Pdr
GBCR235	KAM	Lao Pdr
GBCR237	P T D QINHUBBUL	Philippines
GBCR238	MALIWARA	Philippines
GBCR239	PULOT TA METEN	Philippines
GBCR240	MAGUINDANAO	Philippines
GBCR241	PADI EMPRESU	Indonesia
GBCR242	PULUT HITAM	Indonesia
GBCR243	SULIG	Philippines
GBCR244	SABIRARA MARAGKAT	Philippines
GBCR245	861 30-45 B (COLORED)	China
GBCR246	861 30-45 C (COLORED)	China
GBCR247	Nang nouan	Lao Pdr
GBCR248	IENG KANG	Lao Pdr
GBCR249	PULUT HITAM	Indonesia
GBCR250	PULUT KETAN	Indonesia
GBCR251	ADONG	Malaysia
GBCR252	DAM	Lao Pdr
GBCR253	KAM	Lao Pdr
GBCR254	KAM	Lao Pdr
GBCR255	INARABON	Philippines
GBCR256	TAPOL WHITE	Philippines
GBCR257	8900158-2	Nepal
GBCR258	NIAW KHAW	Lao Pdr
GBCR259	Pa Chroers	Cambodia
GBCR260	AMAYAN	Philippines
GBCR261	ININGKANTO	Philippines
GBCR262	INIPOT IBON	Philippines
GBCR264	ME KIN	Myanmar
GBCR265	NGA CHEIK (GLUTINOUS)	Myanmar
GBCR266	QUINTA	Philippines
GBCR267	Bak Sa (Kam)	Lao Pdr
GBCR268	CHEAN TAM	Lao Pdr
GBCR269	Dam med nyao	Lao Pdr
GBCR271	LEUAD	Lao Pdr
GBCR272	Hodoko/Kam	Lao Pdr
GBCR273	KANG	Lao Pdr
GBCR274	Ko Da	Lao Pdr
GBCR275	LAYCHO	Lao Pdr
GBCR276	BUNTOD	Philippines
GBCR277	Koy	Lao Pdr
GBCR278	KOK KAM	Lao Pdr
GBCR279	Ba ha heuay	Lao Pdr
GBCR280	Bre Dou	Lao Pdr
GBCR281	Erm ham	Lao Pdr
GBCR282	HAM	Lao Pdr
GBCR283	MALAGKIT (ITIM)	Philippines
GBCR284	NGACHEIK KAUKHNYIN	Myanmar
GBCR285	INASUWANG	Philippines
GBCR286	KINALUMPANG	Philippines
GBCR287	KINAMUNLONG	Philippines
GBCR288	PULOT	Philippines
GBCR289	TAPUL	Philippines
GBCR290	INANIBONG	Philippines
GBCR291	PILIT SAYAW	Philippines
GBCR292	PILIT TAPUL	Philippines
GBCR293	TAPUL	Philippines
GBCR294	TAPUL	Philippines
GBCR295	PULUT BAKOK	Malaysia
GBCR296	MA HAM	Lao Pdr
GBCR297	LG 7206	Lao Pdr
GBCR298	DAM PEE	Lao Pdr
GBCR299	HANDAO	China
GBCR300	DAM DO	Lao Pdr
GBCR301	Kam	Lao Pdr
GBCR302	HIANG	Lao Pdr
GBCR303	Naman kang	Lao Pdr
GBCR304	KAY	Lao Pdr
GBCR305	PEEK	Lao Pdr
GBCR306	SIEV	Lao Pdr
GBCR307	PILIT (ITOM) MI TURE	Philippines
GBCR308	PINUGAHAN (MI TURE)	Philippines
GBCR309	POLOT ETEM RATAN	Philippines
GBCR310	KUMAGAYCAY (MI TURE)	Philippines
GBCR311	PERURUTONG NBB	Philippines
GBCR312	Chaes Phloert	Cambodia
GBCR313	KATORS	Cambodia
GBCR314	Diib	Cambodia
GBCR315	SRAU DITH	Cambodia
GBCR316	SRAU PEAK	Cambodia
GBCR317	PERUBAK LUSANG	Malaysia
GBCR318	ADONG (PULUT)	Malaysia
GBCR319	PADI ADONG	Malaysia
GBCR320	PADI ADONG	Malaysia
GBCR321	PADI CHELUM	Malaysia
GBCR322	PADI CHELUM	Malaysia
GBCR323	PADI TADONG	Malaysia
GBCR324	PADI TADONG	Malaysia
GBCR325	TADONG	Malaysia
GBCR326	TADONG MANGGA MANGGA	Malaysia
GBCR327	TADONG PULUT	Malaysia
GBCR328	KINALUMPANG	Philippines
GBCR329	KINALUMPANG	Philippines
GBCR330	PILIT TAPUL	Philippines
GBCR331	TAPOL	Philippines
GBCR332	Deng	Lao Pdr
GBCR333	LEB ANG GNAY	Lao Pdr
GBCR334	MED GNAO KHAV	Lao Pdr
GBCR335	Bre Chay	Lao Pdr
GBCR336	DENG PEE	Lao Pdr
GBCR337	Bre Dou	Lao Pdr
GBCR338	Niaw lai dam	Lao Pdr
GBCR339	BEMAHASOAMENA	Madagascar
GBCR340	DPRK 036S 474	Korea, Dpr
GBCR341	DPRK 036M 10515	Korea, Dpr
GBCR342	DPRK 036S 9917	Korea, Dpr
GBCR343	DPRK 036S 7220	Korea, Dpr
GBCR344	DAM	Lao Pdr
GBCR345	DAM	Lao Pdr
GBCR346	DAM	Lao Pdr
GBCR347	NS 1288::IRGC 68930-1	Madagascar

## Sheet: Supplementary Data 5
Supplementary Data 5. Summary GWAS result for single-locus GWAS
Trait	variant_id	base_pair_location	LOCUS ID	chromosome	start	end	type_of_aa_change	aa_change	effect_allele	standard_error	pval	Gene symbol	Gene name	Trait Class	Gene Ontology	Trait Ontology	position	Interpro	GoMAPMAN	SWISSPROT	NR	Sorghum	Arabidopsis	Brachypodium	Maize	BRENDA	KINASES	Transcription_Factor	Transporter	Phosphatase	ARAMEMNON_hits
Apigenin.7.O.glucoside	snp_01_22581132	22581132	LOC_Os01g40030	1	22581132	22581132	NA	NA	2.94638	0.49461	1.76e-08						intronic	SUPERFAMILY_-_ITYLFMERCMFGRHKEKAHIISFLMQPSNSTLEVLPVIGPREIGKKTLVAHVCNEEMVKKHFSCIIRLSGNDLNSLENAWKRLYSLFSKINHLNKVILIS_____________	'35.2'_'not assigned.unknown'	No_Hits	2e-179_gi|218188532|gb|EEC70959.1| hypothetical protein OsI_02574 [Oryza	Sb05g003830_similar to NB-ARC domain	putative_5e-52	No_Hits	Bradi4g24857_No_Description_present_3e-48	GRMZM2G070503_No Description present_4e-41	No_Hits	No_Hits	No_Hits	No_Hits	No_Hits
Apigenin.7.O.glucoside	snp_03_22180666	22180666	LOC_Os03g39900	3	22180666	22180666	nonsynonymous SNV	LOC_Os03g39900:LOC_Os03g39900.1:exon2:c.T1133C:p.F378S:AAMatrix=155,	1.16816	0.199272	2.8e-08						exonic	No_Hits	'35.2'_'not assigned.unknown'	No_Hits	0.0_gi|28269466|gb|AAO38009.1| putative reverse transcriptase [Oryza	Sb04g007670_Predicted protein_2e-148	AT1G43760.1_Symbols:_DNAse_I-like_superfamily_protein_chr1:16528880-16531065_REVERSE_LENGTH=626_9e-25	Bradi5g24095_No_Description_present_2e-73	GRMZM2G466076_No Description present_0.0	J0PL25_RNAdirected_DNA_polymerase_EC_2_7_7_49_Helicobacter_pylori_Hp_P4_TrEMBL_2e-17	No_Hits	No_Hits	No_Hits	No_Hits	No_Hits
Apigenin.7.O.glucoside	snp_04_2662922	2662922	LOC_Os04g05340(dist=3004),LOC_Os04g05360(dist=4639)	4	2662922	2662922	NA	NA	2.94638	0.49461	1.76e-08						intergenic	NA	NA	NA	NA	NA	NA	NA	NA	NA	NA	NA	NA	NA	NA
[truncated: 62 more rows]

## Sheet: Supplementary Data 6
Supplementary Data 6. Haplotype mining for UGT and CHS genes
[truncated: 122 more rows]

## Sheet: Supplementary Data 7
Supplementary Data 7. Metabolite reporting checklist for LC-MS
[truncated: 39 more rows]

[truncated: 5 more sheets: Supplementary Data 8, Supplementary Data 9, Supplementary Data 10, Supplementary Data 11, Supplementary Data 12]
